# Supplementary material for: Screening of Potential Vibrio cholerae Bacteriophages for Cholera Therapy: A Comparative Genomic Approach
Source: Front Microbiol. 2022 Mar 29;13:803933. doi: 10.3389/fmicb.2022.803933 (PMC9002330; doi:10.3389/fmicb.2022.803933)
Supplement: Supplementary file 1 [file Data_Sheet_1.ZIP]

Archive with 52 entries (52 files):
- SupplementaryTablesAndFigures/FigureS1.tif
- SupplementaryTablesAndFigures/FigureS10.tif
- SupplementaryTablesAndFigures/FigureS11.tif
- SupplementaryTablesAndFigures/FigureS12.tif
- SupplementaryTablesAndFigures/FigureS13.tif
- SupplementaryTablesAndFigures/FigureS14.tif
- SupplementaryTablesAndFigures/FigureS15.tif
- SupplementaryTablesAndFigures/FigureS2.tif
- SupplementaryTablesAndFigures/FigureS3.tif
- SupplementaryTablesAndFigures/FigureS4.tif
- SupplementaryTablesAndFigures/FigureS5.tif
- SupplementaryTablesAndFigures/FigureS6.tif
- SupplementaryTablesAndFigures/FigureS7.tif
- SupplementaryTablesAndFigures/FigureS8.tif
- SupplementaryTablesAndFigures/FigureS9A.tif
- SupplementaryTablesAndFigures/FigureS9B.tif
- SupplementaryTablesAndFigures/SupplementaryInformation.docx
- SupplementaryTablesAndFigures/TableS1.xlsx
- SupplementaryTablesAndFigures/TableS10.xlsx
- SupplementaryTablesAndFigures/TableS11.xlsx
- SupplementaryTablesAndFigures/TableS12.xlsx
- SupplementaryTablesAndFigures/TableS13.xlsx
- SupplementaryTablesAndFigures/TableS14.xlsx
- SupplementaryTablesAndFigures/TableS15.xlsx
- SupplementaryTablesAndFigures/TableS16.xlsx
- SupplementaryTablesAndFigures/TableS17.xlsx
- SupplementaryTablesAndFigures/TableS18.xlsx
- SupplementaryTablesAndFigures/TableS19.xlsx
- SupplementaryTablesAndFigures/TableS2.xlsx
- SupplementaryTablesAndFigures/TableS20.xlsx
- SupplementaryTablesAndFigures/TableS21.xlsx
- SupplementaryTablesAndFigures/TableS22.xlsx
- SupplementaryTablesAndFigures/TableS23.xlsx
- SupplementaryTablesAndFigures/TableS24.xlsx
- SupplementaryTablesAndFigures/TableS25.xlsx
- SupplementaryTablesAndFigures/TableS26.xlsx
- SupplementaryTablesAndFigures/TableS27.xlsx
- SupplementaryTablesAndFigures/TableS28.xlsx
- SupplementaryTablesAndFigures/TableS29.xlsx
- SupplementaryTablesAndFigures/TableS3.xlsx
- SupplementaryTablesAndFigures/TableS30.xlsx
- SupplementaryTablesAndFigures/TableS31.xlsx
- SupplementaryTablesAndFigures/TableS32.xlsx
- SupplementaryTablesAndFigures/TableS33.xlsx
- SupplementaryTablesAndFigures/TableS34.xlsx
- SupplementaryTablesAndFigures/TableS35.xlsx
- SupplementaryTablesAndFigures/TableS4.xlsx
- SupplementaryTablesAndFigures/TableS5.xlsx
- SupplementaryTablesAndFigures/TableS6.xlsx
- SupplementaryTablesAndFigures/TableS7.xlsx
- SupplementaryTablesAndFigures/TableS8.xlsx
- SupplementaryTablesAndFigures/TableS9.xlsx
