# Supplementary material for: Screening of Potential Vibrio cholerae Bacteriophages for Cholera Therapy: A Comparative Genomic Approach
Source: Front Microbiol. 2022 Mar 29;13:803933. doi: 10.3389/fmicb.2022.803933 (PMC9002330; doi:10.3389/fmicb.2022.803933)
Supplement: Supplementary file 1 [file Data_Sheet_1.ZIP › SupplementaryTablesAndFigures/TableS1.xlsx]

## Sheet: Sheet1
Table S1: Primary information of the 86 Vibrio Cholerae phages.
Phage Name	Accession	RefSeq type/INSDC	Source information	Segm	Length	Protein	Neighbors	Host	Created	Update	Host Name	Isolated from (Country)	GC%	Protein	Gene	tRNA
Vibrio phage CP-T1	NC_019457	complete	isolate:HER373	-	44492 nt	70	-	bacteria	11/16/2012	12/20/2020	Vibrio cholerae ElTor	USA	45.4	70	70
Vibrio phage ICP1	NC_015157	complete		-	125956 nt	230	-	bacteria	2011-03-03	12/20/2020	Vibrio cholerae	Bangladesh	37.1	230	230
Vibrio phage ICP2	NC_015158	complete		-	49675 nt	72	-	bacteria	2011-03-03	12/20/2020	Vibrio cholerae	Bangladesh	42.7	72	72
Vibrio phage ICP2_2013_A_Haiti	NC_024791	complete		-	50440 nt	57	-	bacteria	2014-09-09	12/21/2020	Vibrio cholerae		42.8	57	57
Vibrio phage ICP3	NC_015159	complete		-	39162 nt	54	-	bacteria	2011-03-03	12/20/2020	Vibrio cholerae	Bangladesh	42.9	54	54
Vibrio phage J2	NC_027393	complete		-	39530 nt	48	-	bacteria	06/24/2015	12/21/2020	Vibrio cholerae 2095	China	50.6	48	48
Vibrio phage JA-1	NC_021540	complete		-	69278 nt	79	-	bacteria	06/20/2013	12/21/2020	Vibrio cholerae O139	Bengal	34.6	79	80	1
Vibrio phage JSF10	NC_042074	complete		-	111671 nt	149	-	bacteria	2019-02-05	12/21/2020	Vibrio cholerae	Bangladesh	42.7	149	166	17
Vibrio phage JSF12	NC_047882	complete		-	111671 nt	152	-	bacteria	05/15/2020	12/21/2020	Vibrio cholerae	Bangladesh	42.7	152	152
Vibrio phage JSF3	NC_049380	complete		-	69396 nt	112	-	bacteria	2020-03-07	12/21/2020	Vibrio cholerae	Bangladesh	34.6	112	112
Vibrio phage JSF7	NC_047741	complete		-	46318 nt	49	-	bacteria	05/15/2020	12/21/2020	Vibrio cholerae	Bangladesh	48.3	49	49
Vibrio phage N4	NC_013651	complete		-	38497 nt	47	-	bacteria	12/18/2009	12/20/2020	Vibrio cholerae	India	42.8	47	47
Vibrio phage QH	NC_027397	complete		-	39725 nt	48	-	bacteria	06/24/2015	12/21/2020	Vibrio cholerae 2095	China	50.5	48	48
Vibrio phage VCO139	NC_049350	complete		-	68964 nt	79	-	bacteria	2020-03-07	12/21/2020	Vibrio cholerae O139	Bengal	34.6	79	80	1
Vibrio phage VP2	NC_005879	complete		-	39853 nt	47	-	bacteria	06/14/2004	12/20/2020	Vibrio cholerae	China	50.6	47	47
Vibrio phage VP4	NC_007149	complete		-	39503 nt	31	-	bacteria	06/29/2005	12/20/2020	Vibrio cholerae	China	42.6	31	31
Vibrio phage VP5	NC_005891	complete		-	39786 nt	48	-	bacteria	06/14/2004	12/20/2020	Vibrio cholerae	China	50.5	48	48
Vibrio phage VPUSM 8	NC_022747	complete		-	34145 nt	43	-	bacteria	2013-06-11	12/21/2020	Vibrio cholerae O1 El Tor Inaba	Malaysia	48.8	43	43
Vibrio phage X29	NC_024369	complete		-	41569 nt	67	-	bacteria	06/24/2014	12/21/2020	Vibrio cholerae		46.1	67	67
Vibrio phage phi 1	NC_028799	complete		-	66708 nt	110	-	bacteria	2016-05-01	12/21/2020	Vibrio cholerae 1051	Russia	34.5	110	110
Vibrio phage phi 3	NC_028895	complete		-	116138 nt	156	-	bacteria	2016-05-01	12/21/2020	Vibrio cholerae 1051	Russia	42.8	156	164	8
Vibrio phage phiVC8	NC_027118	complete		-	39422 nt	48	-	bacteria	05/28/2015	12/20/2020	Vibrio cholerae O1 Classic E8021	Mexico	50.8	48	48
Vibrio phage vB_VchM-138	NC_019518	complete	type:Mukerjee type II; isolate:HER52; culture-collection:ATCC:14100-B1	-	44485 nt	67	-	bacteria	11/21/2012	12/21/2020	Vibrio cholerae	India	45.6	67	67
Vibrio phage vB_VchM_Kuja	NC_048827	complete		-	148180 nt	186	-	bacteria	06/19/2020	12/22/2020	Vibrio cholerae O1 El Tor	Kenya	36.4	186	189	3
Vibrio virus 2019VC1	NC_054898	complete		-	47778 nt	69	-	bacteria	05/27/2021	05/27/2021	Vibrio cholerae	India	44.9	69	69
Vibrio virus K139	NC_003313	complete		-	33106 nt	44	1	bacteria	03/29/1999	12/20/2020	Vibrio cholerae O139		48.9	44	44
Vibrio virus Kappa	NC_010275	complete		-	33507 nt	45	-	bacteria	01/18/2008	12/20/2020	Vibrio cholerae O1 biovar El Tor	Kenya	48.8	45	45
Vibrio phage JSF1	KY883636.1	complete		-	126082 nt	227		bacteria		2017-03-11	Vibrio cholerae	Bangladesh	37.1	227
Vibrio phage JSF2	KY883637.1	complete		-	126082 nt	229		bacteria		2017-03-11	Vibrio cholerae	Bangladesh	37.1	229
Vibrio phage JSF4	KY065147.1	complete		-	124261 nt	228		bacteria	2001	07/27/2017	Vibrio cholerae	Bangladesh	37.1	228
Vibrio phage JSF5	KY883634.1	complete		-	132142 nt	232		bacteria	2001	2017-03-11	Vibrio cholerae	Bangladesh	37.2	232
Vibrio phage JSF6	KY883635.1	complete		-	133685 nt	232		bacteria	2001	2017-03-11	Vibrio cholerae	Bangladesh	37.1	232
Vibrio phage JSF9	KY883656.1	complete		-	40007 nt	51		bacteria		2017-03-11	Vibrio cholerae	Bangladesh	50.6	51
Vibrio phage JSF11	KY883641.1	complete		-	39341 nt	50		bacteria		2017-03-11	Vibrio cholerae	Bangladesh	42.9	50
Vibrio phage JSF13	KY883638.1	complete		-	128814 nt	225		bacteria		2017-03-11	Vibrio cholerae	Bangladesh	37.2	225
Vibrio phage JSF14	KY883639.1	complete		-	125096 nt	217		bacteria		2017-03-11	Vibrio cholerae	Bangladesh	37.2	217
Vibrio phage JSF15	KY883642.1	complete		-	39643 nt	46		bacteria		2017-03-11	Vibrio cholerae	Bangladesh	50.7	46
Vibrio phage JSF17	KY883640.1	complete		-	125174 nt	217		bacteria		2017-03-11	Vibrio cholerae	Bangladesh	37.2	217
Vibrio phage JSF18	KY883650.1	complete		-	38570 nt	47		bacteria		2017-03-11	Vibrio cholerae	Bangladesh	42.7	47
Vibrio phage JSF20	KY883651.1	complete		-	39378 nt	48		bacteria		2017-03-11	Vibrio cholerae	Bangladesh	42.7	48
Vibrio phage JSF23	KY883657.1	complete		-	50325 nt	69		bacteria		2017-03-11	Vibrio cholerae	Bangladesh	42.5	69
Vibrio phage JSF24	KY883652.1	complete		-	39378 nt	48		bacteria		2017-03-11	Vibrio cholerae	Bangladesh	42.7	48
Vibrio phage JSF25	MF574151.1	complete		-	38593 nt	49		bacteria		2017-03-11	Vibrio cholerae	Bangladesh	42.7	49
Vibrio phage JSF27	KY883658.1	complete		-	48690 nt	69		bacteria		2017-03-11	Vibrio cholerae	Bangladesh	42.5	69
Vibrio phage JSF28	KY883643.1	complete		-	38489 nt	48		bacteria		2017-03-11	Vibrio cholerae	Bangladesh	42.7	48
Vibrio phage JSF30	KY883644.1	complete		-	38056 nt	48		bacteria		2017-03-11	Vibrio cholerae	Bangladesh	42.8	48
Vibrio phage JSF31	KY883645.1	complete		-	38581 nt	47		bacteria		2017-03-11	Vibrio cholerae	Bangladesh	42.8	47
Vibrio phage JSF32	KY883646.1	complete		-	38581 nt	48		bacteria		2017-03-11	Vibrio cholerae	Bangladesh	42.8	48
Vibrio phage JSF33	KY883647.1	complete		-	39661 nt	46		bacteria		2017-03-11	Vibrio cholerae	Bangladesh	50.6	46
Vibrio phage JSF34	KY883653.1	complete		-	39378 nt	48		bacteria		2017-03-11	Vibrio cholerae	Bangladesh	42.7	48
Vibrio phage JSF35	KY883648.1	complete		-	38688 nt	48		bacteria		2017-03-11	Vibrio cholerae	Bangladesh	42.7	48
Vibrio phage JSF36	KY883649.1	complete		-	38689 nt	47		bacteria		2017-03-11	Vibrio cholerae	Bangladesh	42.7	47
Vibrio phage JSF37	MT215167.1	complete		-	38451 nt	46		bacteria	04/13/2019	03/17/2021	Vibrio cholerae O1	Bangladesh	42.7	46	46
Vibrio phage phi 2	KJ545483.2	complete		-	41476 nt	67		bacteria		12/26/2014	Vibrio cholerae		46.1	67	67
Vibrio phage CJY	KM612260.1	complete		-	39542 nt	48		bacteria		12/26/2014	Vibrio cholerae 2095	China	50.6	48	48
Vibrio phage H1	KM612261.1	complete		-	39530 nt	48		bacteria		12/26/2014	Vibrio cholerae 2095	China	50.5	48	48
Vibrio phage H2 SGB-2014	KM612262.1	complete		-	39530 nt	48		bacteria		07/16/2014	Vibrio cholerae 2095	China	50.5	48	48
Vibrio phage H3	KM612263.1	complete		-	39530 nt	48		bacteria		12/26/2014	Vibrio cholerae 2095	China	50.5	48	48
Vibrio phage J3	KM612265.1	complete		-	39782 nt	49		bacteria		12/26/2014	Vibrio cholerae 2095	China	50.5	49	49
Vibrio phage Rostov-1	MG957431.1	complete		-	37247 nt	39		bacteria		02/28/2018	Vibrio cholerae	Russia	42.8	39	39
Vibrio phage Rostov 6	MH105773.1	complete		-	39934 nt	15		bacteria		2018-02-05	Vibrio cholerae	Russia	50.7	15	15
Vibrio phage Rostov 7	MK575466.1	complete		-	45903 nt	35		bacteria		2019-10-03	Vibrio cholerae	Russia	45.7	35	35
Vibrio phage ICP3_2007_A	HQ641344.1	complete		-	39088 nt	47		bacteria		2011-07-07	Vibrio cholerae	Bangladesh	42.9	47	47
Vibrio phage ICP3_2008_A	HQ641343.1	complete		-	39349 nt	48		bacteria		2011-07-07	Vibrio cholerae	Bangladesh	42.8	48	48
Vibrio phage ICP3_2009_A	HQ641342.1	complete		-	38983 nt	48		bacteria		07/25/2016	Vibrio cholerae	Bangladesh	42.8	48	48
Vibrio phage ICP3_2009_B	HQ641341.1	complete		-	39042 nt	45		bacteria		2011-07-07	Vibrio cholerae	Bangladesh	42.8	45	45
Vibrio phage VP3	JQ780163.1	complete		-	39481 nt	52		bacteria		8/29/2013	Vibrio cholerae	China	42.6	52	52
Vibrio phage ICP1_2006_C	HQ641349.1	complete		-	124497 nt	227		bacteria		2011-07-07	Vibrio cholerae	Bangladesh	37.1	227	227
Vibrio phage ICP1_2006_D	HQ641348.1	complete		-	124497 nt	227		bacteria		2011-07-07	Vibrio cholerae	Bangladesh	37.1	227	227
Vibrio phage ICP1_2001_A	HQ641353.1	complete		-	124826 nt	230		bacteria		2011-07-07	Vibrio cholerae	Bangladesh	37.1	230	230
Vibrio phage ICP1_2006_B	HQ641350.1	complete		-	123097 nt	226		bacteria		2011-07-07	Vibrio cholerae	Bangladesh	37.1	226	226
Vibrio phage ICP1_2006_A	HQ641351.1	complete		-	123104 nt	226		bacteria		2011-07-07	Vibrio cholerae	Bangladesh	37.1	226	226
Vibrio phage ICP1_2012_A	MH310936.1	complete		-	121418 nt	216		bacteria	2012	2018-01-09	Vibrio cholerae	India	37.2	216	216
Vibrio phage ICP1_2005_A	HQ641352.1	complete		-	129373 nt	230		bacteria		2011-07-07	Vibrio cholerae	Bangladesh	37.1	230	230
Vibrio phage ICP1_2011_A	MH310933.1	complete		-	126861 nt	222		bacteria	2011	09/18/2018	Vibrio cholerae	Bangladesh	37.1	222	222
Vibrio phage ICP1_2006_E	MH310934.1	complete		-	128298 nt	227		bacteria	2006	2018-01-09	Vibrio cholerae	Bangladesh	37.2	227	227
Vibrio phage ICP1_2011_B	MH310935.1	complete		-	125128 nt	218		bacteria	2011	09/18/2018	Vibrio cholerae	Bangladesh	37.2	218	218
Vibrio phage VMJ710	MN402506.2	complete		-	121402 nt	89		bacteria	2019-04-09	06/29/2020	Vibrio cholerae O1	India	37.2	89
Vibrio phage ICP1_2004_A	HQ641354.1	complete		-	128083 nt	225		bacteria		2011-07-07	Vibrio cholerae	Bangladesh	37.2	225	225
Vibrio phage ICP1_2017_F_Mathbaria	MN419153.1	complete		-	129621 nt	224		bacteria	2017	10/28/2019	Vibrio cholerae E7946	Bangladesh	37.1	224	224
Vibrio phage Saratov-15	MT767883.1	complete		-	51082 nt	58		bacteria	1968	07/15/2020	Vibrio cholerae	India	42.8	58	58
Vibrio phage Saratov-12	MT066160.1	complete		-	48368 nt	41		bacteria	1966	2020-12-02	Vibrio cholerae	Russia	42.8	41	41
Vibrio phage ICP2_2011_A	KM224878.1	complete		-	48369 nt	70		bacteria	2014	7/23/2014	Vibrio cholerae	Bangladesh	42.5	70	70
Vibrio phage ICP2_2006_A	HQ641346.1	complete		-	48626 nt	62		bacteria		11/22/2010	Vibrio cholerae	Bangladesh	42.5	62	61
Vibrio phage VcP032	KX058879.1	complete		-	33108 nt	46		bacteria	2015	05/31/2016	Vibrio cholerae CH32	Germany	48.9	46	46
Vibrio phage 24	KJ572844.2	complete		-	44395 nt	71		bacteria	09/24/2014	12/26/2014	Vibrio cholerae	United Kingdom	45.4	71	71
