# Supplementary material for: Screening of Potential Vibrio cholerae Bacteriophages for Cholera Therapy: A Comparative Genomic Approach
Source: Front Microbiol. 2022 Mar 29;13:803933. doi: 10.3389/fmicb.2022.803933 (PMC9002330; doi:10.3389/fmicb.2022.803933)
Supplement: Supplementary file 1 [file Data_Sheet_1.ZIP › SupplementaryTablesAndFigures/TableS10.xlsx]

## Sheet: Sheet1
Table S10. Average nucleotide identity (ANI) among the Phages of Cluster 9
#ANIm results
	VC_Phage_X29_NC_024369_CG.fasta	VC_Phage_phi2_KJ545483.2_CG.fasta	VC_Phage_Rostov7_MK575466.1_CG.fasta
VC_Phage_X29_NC_024369_CG.fasta	*	99.89	96.5
VC_Phage_phi2_KJ545483.2_CG.fasta	99.89	*	96.21
VC_Phage_Rostov7_MK575466.1_CG.fasta	96.5	96.21	*
