# Supplementary material for: Screening of Potential Vibrio cholerae Bacteriophages for Cholera Therapy: A Comparative Genomic Approach
Source: Front Microbiol. 2022 Mar 29;13:803933. doi: 10.3389/fmicb.2022.803933 (PMC9002330; doi:10.3389/fmicb.2022.803933)
Supplement: Supplementary file 1 [file Data_Sheet_1.ZIP › SupplementaryTablesAndFigures/TableS11.xlsx]

## Sheet: Sheet1
Table S11. Average nucleotide identity (ANI) among the Phages of ClusterRep
#ANIm results
	VC_Phage_ICP3_NC_015159_CG.fasta	VC_Phage_ICP1_NC_015157_CG.fasta	VC_Phage_J2_NC_027393_CG.fasta	VC_Phage_ICP2_2013_A_Haiti_NC_024791_CG.fasta	VC_Phage_JA_1_NC_021540_CG.fasta	VC_Phage_VPUSM8_NC_022747_CG.fasta	VC_Phage_JSF10_NC_042074_CG.fasta	VC_Phage_CP_T1_NC_019457_CG.fasta	VC_Phage_X29_NC_024369_CG.fasta	VC_Phage_JSF7_NC_047741_CG.fasta	VC_Phage_vB_VchM_Kuja_NC_048827_CG.fasta	VC_Phage_2019VC1_NC_054898_CG.fasta
VC_Phage_ICP3_NC_015159_CG.fasta	*	0	0	0	0	0	0	0	0	0	0	0
VC_Phage_ICP1_NC_015157_CG.fasta	0	*	0	0	0	0	0	93.14	0	0	0	0
VC_Phage_J2_NC_027393_CG.fasta	0	0	*	0	0	0	0	0	0	0	0	0
VC_Phage_ICP2_2013_A_Haiti_NC_024791_CG.fasta	0	0	0	*	0	0	0	0	0	0	0	0
VC_Phage_JA_1_NC_021540_CG.fasta	0	0	0	0	*	0	0	0	0	0	0	0
VC_Phage_VPUSM8_NC_022747_CG.fasta	0	0	0	0	0	*	0	0	0	0	0	0
VC_Phage_JSF10_NC_042074_CG.fasta	0	0	0	0	0	0	*	0	0	0	0	0
VC_Phage_CP_T1_NC_019457_CG.fasta	0	93.14	0	0	0	0	0	*	0	0	0	0
VC_Phage_X29_NC_024369_CG.fasta	0	0	0	0	0	0	0	0	*	0	0	0
VC_Phage_JSF7_NC_047741_CG.fasta	0	0	0	0	0	0	0	0	0	*	0	0
VC_Phage_vB_VchM_Kuja_NC_048827_CG.fasta	0	0	0	0	0	0	0	0	0	0	*	0
VC_Phage_2019VC1_NC_054898_CG.fasta	0	0	0	0	0	0	0	0	0	0	0	*
