# Supplementary material for: Screening of Potential Vibrio cholerae Bacteriophages for Cholera Therapy: A Comparative Genomic Approach
Source: Front Microbiol. 2022 Mar 29;13:803933. doi: 10.3389/fmicb.2022.803933 (PMC9002330; doi:10.3389/fmicb.2022.803933)
Supplement: Supplementary file 1 [file Data_Sheet_1.ZIP › SupplementaryTablesAndFigures/TableS14.xlsx]

## Sheet: Sheet1
Table S14. Orthologous groups gene count for Cluster3
Orthogroup	VC_Phage_CJY_KM612260.1_Proteins	VC_Phage_H1_KM612261.1_Proteins	VC_Phage_H2_SGB_2014_KM612262.1_Proteins	VC_Phage_H3_KM612263.1_Proteins	VC_Phage_J2_NC_027393_Proteins	VC_Phage_J3_KM612265.1_Proteins	VC_Phage_JSF9_KY883656.1_Proteins	VC_Phage_JSF15_KY883642.1_Proteins	VC_Phage_JSF33_KY883647.1_Proteins	VC_Phage_PhiVC8_NC_027118_Proteins	VC_Phage_QH_NC_027397_Proteins	VC_Phage_Rostov6_MH105773.1_Proteins	VC_Phage_VP2_NC_005879_Proteins	VC_Phage_VP5_NC_005891_Proteins	Total
OG0000000	1	1	1	1	1	1	1	1	1	1	1	1	1	1	14
OG0000001	1	1	1	1	1	0	1	1	1	1	1	1	1	1	13
OG0000002	1	1	1	1	1	1	1	0	1	1	1	0	1	1	12
OG0000003	1	1	1	1	1	0	1	0	1	1	1	1	1	1	12
OG0000004	1	1	1	0	1	1	1	1	1	1	1	1	1	0	12
OG0000005	1	1	1	1	1	1	0	1	0	1	1	1	1	1	12
OG0000006	1	1	1	1	1	0	1	1	1	0	0	1	1	1	11
OG0000007	1	1	1	0	1	0	1	0	0	1	1	1	1	1	10
OG0000008	1	1	1	0	1	0	0	0	1	1	1	1	1	1	10
OG0000009	1	1	1	0	0	1	1	0	1	1	1	1	0	1	10
OG0000010	1	1	1	1	0	0	1	1	0	1	1	0	1	1	10
OG0000011	1	1	1	1	0	1	1	0	0	1	1	0	1	1	10
OG0000012	1	1	1	1	0	1	1	0	1	0	1	0	1	1	10
OG0000013	1	1	1	1	1	1	1	0	0	0	1	0	1	0	9
OG0000014	1	1	1	0	1	0	1	0	1	1	0	1	1	0	9
OG0000015	1	1	1	1	1	1	0	0	1	1	0	1	0	0	9
OG0000016	1	0	0	1	0	0	1	0	1	1	0	1	0	1	7
OG0000017	1	1	0	0	1	1	0	1	0	1	0	0	0	1	7
OG0000018	1	0	0	1	0	1	0	0	0	1	1	0	0	1	6
OG0000019	0	0	0	1	0	1	0	0	0	1	0	1	0	1	5
OG0000020	1	1	1	0	0	0	1	0	0	0	0	0	1	1	5
OG0000021	0	1	0	1	1	1	0	0	1	0	0	0	0	0	5
OG0000022	0	0	1	0	1	0	0	1	1	0	0	0	0	1	5
OG0000023	0	1	0	0	0	0	1	0	0	1	1	0	0	1	5
OG0000024	1	0	0	0	1	0	1	0	0	0	0	0	0	1	4
OG0000025	0	0	0	1	1	1	0	0	0	0	1	0	0	0	4
OG0000026	1	0	0	0	1	0	1	0	0	0	0	0	0	1	4
OG0000027	0	1	0	0	1	0	0	0	0	0	0	1	0	1	4
OG0000028	0	0	0	0	0	0	0	1	1	1	0	0	0	0	3
OG0000029	0	0	0	0	0	0	0	0	0	0	0	0	0	1	3
OG0000030	0	0	0	0	0	0	1	1	1	0	0	0	0	0	3
OG0000031	1	1	0	0	0	0	0	0	0	0	0	1	0	0	3
OG0000032	0	1	0	0	1	0	0	0	0	0	0	0	0	1	3
OG0000033	0	0	1	0	0	0	0	0	0	0	0	0	1	1	3
OG0000034	1	1	0	0	0	0	0	0	0	0	0	0	0	0	2
OG0000035	0	0	0	0	0	0	0	0	1	0	0	1	0	0	2
OG0000036	0	1	0	0	0	0	0	0	0	0	0	0	1	0	2
OG0000037	1	0	0	0	0	0	0	0	0	0	0	0	1	0	2
