# Supplementary material for: Screening of Potential Vibrio cholerae Bacteriophages for Cholera Therapy: A Comparative Genomic Approach
Source: Front Microbiol. 2022 Mar 29;13:803933. doi: 10.3389/fmicb.2022.803933 (PMC9002330; doi:10.3389/fmicb.2022.803933)
Supplement: Supplementary file 1 [file Data_Sheet_1.ZIP › SupplementaryTablesAndFigures/TableS15.xlsx]

## Sheet: Sheet1
Table S15. Orthologous groups gene count for Cluster4
Orthogroup	VC_Phage_ICP2_2006_A_HQ641346.1_Proteins	VC_Phage_ICP2_2011_A_KM224878.1_Proteins	VC_Phage_ICP2_2013_A_Haiti_NC_024791_Proteins	VC_Phage_ICP2_NC_015158_Proteins	VC_Phage_JSF23_KY883657.1_Proteins	VC_Phage_JSF27_KY883658.1_Proteins	VC_Phage_Saratov12_MT066160.1_Proteins	VC_Phage_Saratov15_MT767883.1_Proteins	Total
OG0000000	1	2	1	1	1	1	1	1	9
OG0000001	1	1	1	1	1	1	1	1	8
OG0000002	1	1	1	1	1	1	1	1	8
OG0000003	1	1	1	1	1	0	1	1	7
OG0000004	1	1	1	0	1	1	1	1	7
OG0000005	1	1	1	1	1	1	0	1	7
OG0000006	1	1	1	1	1	0	1	1	7
OG0000007	1	1	1	1	1	0	1	0	6
OG0000008	1	1	1	0	1	0	1	1	6
OG0000009	1	1	1	0	0	1	1	0	5
OG0000010	1	0	1	1	0	0	1	1	5
OG0000011	1	1	1	0	0	1	1	0	5
OG0000012	1	1	0	1	0	1	1	0	5
OG0000013	1	1	1	0	1	0	1	0	5
OG0000014	1	1	1	0	1	0	1	0	5
OG0000015	0	1	1	1	1	1	0	0	5
OG0000016	1	1	0	1	1	0	1	0	5
OG0000017	1	0	0	0	1	1	0	1	4
OG0000018	1	0	0	1	0	1	0	0	3
OG0000019	0	0	1	1	0	1	0	0	3
OG0000020	1	1	0	0	0	0	1	0	3
OG0000021	0	0	0	1	1	1	0	0	3
OG0000022	0	0	1	0	1	0	0	1	3
OG0000023	0	1	0	0	0	0	1	0	2
OG0000024	1	0	0	0	0	0	1	0	2
OG0000025	0	0	0	1	0	1	0	0	2
OG0000026	1	0	0	0	1	0	0	0	2
OG0000027	0	1	0	0	1	0	0	0	2
OG0000028	0	0	1	0	0	0	0	1	2
OG0000029	1	0	1	0	0	0	0	0	2
OG0000030	0	0	0	0	0	0	1	1	2
OG0000031	1	1	0	0	0	0	0	0	2
OG0000032	0	1	0	0	1	0	0	0	2
OG0000033	1	0	1	0	0	0	0	0	2
OG0000034	1	1	0	0	0	0	0	0	2
