# Supplementary material for: Screening of Potential Vibrio cholerae Bacteriophages for Cholera Therapy: A Comparative Genomic Approach
Source: Front Microbiol. 2022 Mar 29;13:803933. doi: 10.3389/fmicb.2022.803933 (PMC9002330; doi:10.3389/fmicb.2022.803933)
Supplement: Supplementary file 1 [file Data_Sheet_1.ZIP › SupplementaryTablesAndFigures/TableS16.xlsx]

## Sheet: Sheet1
Table S16. Orthologous groups gene count for Cluster5
Orthogroup	VC_Phage_JA_1_NC_021540_Proteins	VC_Phage_JSF3_NC_049380_Proteins	VC_Phage_VCO139_NC_049350_Proteins	VC_Phage_phi1_NC_028799_Proteins	Total
OG0000000	3	3	3	3	12
OG0000001	2	2	2	3	9
OG0000002	1	1	1	2	5
OG0000003	1	1	1	1	4
OG0000004	1	1	1	1	4
OG0000005	1	1	1	1	4
OG0000006	1	1	1	1	4
OG0000007	1	1	1	1	4
OG0000008	1	1	1	1	4
OG0000009	1	1	1	1	4
OG0000010	1	1	1	1	4
OG0000011	1	1	1	1	4
OG0000012	1	1	1	1	4
OG0000013	1	1	1	1	4
OG0000014	1	1	1	1	4
OG0000015	1	1	1	1	4
OG0000016	1	1	1	1	4
OG0000017	1	1	1	1	4
OG0000018	1	1	1	1	4
OG0000019	1	1	1	1	4
OG0000020	1	1	1	1	4
OG0000021	1	1	1	1	4
OG0000022	1	1	1	1	4
OG0000023	1	1	1	1	4
OG0000024	1	1	1	1	4
OG0000025	1	1	1	1	4
OG0000026	1	1	1	1	4
OG0000027	1	1	1	1	4
OG0000028	1	1	1	1	4
OG0000029	1	1	1	1	4
OG0000030	1	1	1	1	4
OG0000031	1	1	1	1	4
OG0000032	1	1	1	1	4
OG0000033	1	1	1	1	4
OG0000034	1	1	1	1	4
OG0000035	1	1	1	1	4
OG0000036	1	1	1	1	4
OG0000037	1	1	1	1	4
OG0000038	1	1	1	1	4
OG0000039	1	1	1	1	4
OG0000040	1	1	1	1	4
OG0000041	1	1	1	1	4
OG0000042	1	1	1	1	4
OG0000043	1	1	1	1	4
OG0000044	1	1	1	1	4
OG0000045	1	1	1	1	4
OG0000046	1	1	1	1	4
OG0000047	1	1	1	1	4
OG0000048	1	1	1	1	4
OG0000049	1	1	1	1	4
OG0000050	1	1	1	1	4
OG0000051	1	1	1	1	4
OG0000052	1	1	1	1	4
OG0000053	1	1	1	1	4
OG0000054	1	1	1	1	4
OG0000055	1	1	1	1	4
OG0000056	1	1	1	1	4
OG0000057	1	1	1	1	4
OG0000058	1	1	1	1	4
OG0000059	1	1	1	1	4
OG0000060	1	1	1	1	4
OG0000061	1	1	1	1	4
OG0000062	1	1	1	1	4
OG0000063	1	1	1	0	3
OG0000064	1	1	1	0	3
OG0000065	1	1	1	0	3
OG0000066	1	0	1	1	3
OG0000067	1	1	1	0	3
OG0000068	1	1	1	0	3
OG0000069	1	1	1	0	3
OG0000070	1	1	1	0	3
OG0000071	1	1	1	0	3
OG0000072	1	1	1	0	3
OG0000073	1	1	1	0	3
OG0000074	1	1	1	0	3
OG0000075	1	1	0	0	2
OG0000076	0	1	0	1	2
OG0000077	0	1	0	1	2
OG0000078	0	1	0	1	2
OG0000079	0	1	0	1	2
OG0000080	0	1	0	1	2
OG0000081	0	1	0	1	2
OG0000082	0	1	0	1	2
OG0000083	0	1	0	1	2
OG0000084	0	1	0	1	2
OG0000085	0	1	0	1	2
OG0000086	0	1	0	1	2
OG0000087	0	1	0	1	2
OG0000088	0	1	0	1	2
OG0000089	0	1	0	1	2
OG0000090	0	1	0	1	2
OG0000091	0	1	0	1	2
OG0000092	0	1	0	1	2
OG0000093	0	1	0	1	2
OG0000094	0	1	0	1	2
OG0000095	0	1	0	1	2
OG0000096	0	1	0	1	2
OG0000097	0	1	0	1	2
OG0000098	0	1	0	1	2
OG0000099	0	1	0	1	2
OG0000100	0	1	0	1	2
