# Supplementary material for: Screening of Potential Vibrio cholerae Bacteriophages for Cholera Therapy: A Comparative Genomic Approach
Source: Front Microbiol. 2022 Mar 29;13:803933. doi: 10.3389/fmicb.2022.803933 (PMC9002330; doi:10.3389/fmicb.2022.803933)
Supplement: Supplementary file 1 [file Data_Sheet_1.ZIP › SupplementaryTablesAndFigures/TableS17.xlsx]

## Sheet: Sheet1
Table S17. Orthologous groups gene count for Cluster6
Orthogroup	VC_Phage_ VPUSM8_NC_022747_Proteins	VC_Phage_K139_NC_003313_Proteins	VC_Phage_Kappa_NC_010275_Proteins	VC_Phage_VcP032_KX058879.1_Proteins	Total
OG0000000	1	1	1	2	5
OG0000001	1	1	1	1	4
OG0000002	1	1	1	1	4
OG0000003	1	1	1	1	4
OG0000004	1	1	1	1	4
OG0000005	1	1	1	1	4
OG0000006	1	1	1	1	4
OG0000007	1	1	1	1	4
OG0000008	1	1	1	1	4
OG0000009	1	1	1	1	4
OG0000010	1	1	1	1	4
OG0000011	1	1	1	1	4
OG0000012	1	1	1	1	4
OG0000013	1	1	1	1	4
OG0000014	1	1	1	1	4
OG0000015	1	1	1	1	4
OG0000016	1	1	1	1	4
OG0000017	1	1	1	1	4
OG0000018	1	1	1	1	4
OG0000019	1	1	1	1	4
OG0000020	1	1	1	1	4
OG0000021	1	1	1	1	4
OG0000022	1	1	1	1	4
OG0000023	1	1	1	1	4
OG0000024	1	1	1	1	4
OG0000025	1	1	1	1	4
OG0000026	1	1	1	1	4
OG0000027	1	1	1	1	4
OG0000028	1	1	1	1	4
OG0000029	1	1	1	1	4
OG0000030	1	1	1	1	4
OG0000031	1	1	1	1	4
OG0000032	1	1	1	1	4
OG0000033	1	1	1	1	4
OG0000034	1	1	1	1	4
OG0000035	1	1	1	1	4
OG0000036	1	1	1	1	4
OG0000037	1	1	1	1	4
OG0000038	1	1	1	1	4
OG0000039	1	1	1	1	4
OG0000040	1	1	1	1	4
OG0000041	1	1	1	1	4
OG0000042	1	1	1	1	4
OG0000043	0	1	1	0	2
