# Supplementary material for: Screening of Potential Vibrio cholerae Bacteriophages for Cholera Therapy: A Comparative Genomic Approach
Source: Front Microbiol. 2022 Mar 29;13:803933. doi: 10.3389/fmicb.2022.803933 (PMC9002330; doi:10.3389/fmicb.2022.803933)
Supplement: Supplementary file 1 [file Data_Sheet_1.ZIP › SupplementaryTablesAndFigures/TableS18.xlsx]

## Sheet: Sheet1
Table S18. Orthologous groups gene count for Cluster7
Orthogroup	VC_Phage_JSF10_NC_042074_Proteins	VC_Phage_JSF12_NC_047882_Proteins	VC_Phage_phi3_NC_028895_Proteins	Total
OG0000000	1	1	2	4
OG0000001	1	1	2	4
OG0000002	1	1	2	4
OG0000003	1	1	2	4
OG0000004	1	1	2	4
OG0000005	1	1	2	4
OG0000006	1	1	2	4
OG0000007	1	1	2	4
OG0000008	1	1	2	4
OG0000009	1	1	2	4
OG0000010	1	1	2	4
OG0000011	1	1	1	3
OG0000012	1	1	1	3
OG0000013	1	1	1	3
OG0000014	1	1	1	3
OG0000015	1	1	1	3
OG0000016	1	1	1	3
OG0000017	1	1	1	3
OG0000018	1	1	1	3
OG0000019	1	1	1	3
OG0000020	1	1	1	3
OG0000021	1	1	1	3
OG0000022	1	1	1	3
OG0000023	1	1	1	3
OG0000024	1	1	1	3
OG0000025	1	1	1	3
OG0000026	1	1	1	3
OG0000027	1	1	1	3
OG0000028	1	1	1	3
OG0000029	1	1	1	3
OG0000030	1	1	1	3
OG0000031	1	1	1	3
OG0000032	1	1	1	3
OG0000033	1	1	1	3
OG0000034	1	1	1	3
OG0000035	1	1	1	3
OG0000036	1	1	1	3
OG0000037	1	1	1	3
OG0000038	1	1	1	3
OG0000039	1	1	1	3
OG0000040	1	1	1	3
OG0000041	1	1	1	3
OG0000042	1	1	1	3
OG0000043	1	1	1	3
OG0000044	1	1	1	3
OG0000045	1	1	1	3
OG0000046	1	1	1	3
OG0000047	1	1	1	3
OG0000048	1	1	1	3
OG0000049	1	1	1	3
OG0000050	1	1	1	3
OG0000051	1	1	1	3
OG0000052	1	1	1	3
OG0000053	1	1	1	3
OG0000054	1	1	1	3
OG0000055	1	1	1	3
OG0000056	1	1	1	3
OG0000057	1	1	1	3
OG0000058	1	1	1	3
OG0000059	1	1	1	3
OG0000060	1	1	1	3
OG0000061	1	1	1	3
OG0000062	1	1	1	3
OG0000063	1	1	1	3
OG0000064	1	1	1	3
OG0000065	1	1	1	3
OG0000066	1	1	1	3
OG0000067	1	1	1	3
OG0000068	1	1	1	3
OG0000069	1	1	1	3
OG0000070	1	1	1	3
OG0000071	1	1	1	3
OG0000072	1	1	1	3
OG0000073	1	1	1	3
OG0000074	1	1	1	3
OG0000075	1	1	1	3
OG0000076	1	1	1	3
OG0000077	1	1	1	3
OG0000078	1	1	1	3
OG0000079	1	1	1	3
OG0000080	1	1	1	3
OG0000081	1	1	1	3
OG0000082	1	1	1	3
OG0000083	1	1	1	3
OG0000084	1	1	1	3
OG0000085	1	1	1	3
OG0000086	1	1	1	3
OG0000087	1	1	1	3
OG0000088	1	1	1	3
OG0000089	1	1	1	3
OG0000090	1	1	1	3
OG0000091	1	1	1	3
OG0000092	1	1	1	3
OG0000093	1	1	1	3
OG0000094	1	1	1	3
OG0000095	1	1	1	3
OG0000096	1	1	1	3
OG0000097	1	1	1	3
OG0000098	1	1	1	3
OG0000099	1	1	1	3
OG0000100	1	1	1	3
OG0000101	1	1	1	3
OG0000102	1	1	1	3
OG0000103	1	1	1	3
OG0000104	1	1	1	3
OG0000105	1	1	1	3
OG0000106	1	1	1	3
OG0000107	1	1	1	3
OG0000108	1	1	1	3
OG0000109	1	1	1	3
OG0000110	1	1	1	3
OG0000111	1	1	1	3
OG0000112	1	1	1	3
OG0000113	1	1	1	3
OG0000114	1	1	1	3
OG0000115	1	1	1	3
OG0000116	1	1	1	3
OG0000117	1	1	1	3
OG0000118	1	1	1	3
OG0000119	1	1	1	3
OG0000120	1	1	1	3
OG0000121	1	1	1	3
OG0000122	1	1	1	3
OG0000123	1	1	1	3
OG0000124	1	1	1	3
OG0000125	1	1	1	3
OG0000126	1	1	1	3
OG0000127	1	1	1	3
OG0000128	1	1	1	3
OG0000129	1	1	1	3
OG0000130	1	1	0	2
OG0000131	1	1	0	2
OG0000132	1	1	0	2
OG0000133	1	1	0	2
OG0000134	1	1	0	2
OG0000135	1	1	0	2
OG0000136	1	1	0	2
OG0000137	1	1	0	2
OG0000138	1	1	0	2
OG0000139	1	0	1	2
OG0000140	1	1	0	2
OG0000141	1	1	0	2
OG0000142	1	1	0	2
OG0000143	1	1	0	2
OG0000144	1	1	0	2
OG0000145	1	1	0	2
OG0000146	1	1	0	2
OG0000147	1	1	0	2
OG0000148	1	1	0	2
OG0000149	0	1	1	2
OG0000150	0	1	1	2
OG0000151	0	0	2	2
