# Supplementary material for: Screening of Potential Vibrio cholerae Bacteriophages for Cholera Therapy: A Comparative Genomic Approach
Source: Front Microbiol. 2022 Mar 29;13:803933. doi: 10.3389/fmicb.2022.803933 (PMC9002330; doi:10.3389/fmicb.2022.803933)
Supplement: Supplementary file 1 [file Data_Sheet_1.ZIP › SupplementaryTablesAndFigures/TableS2.xlsx]

## Sheet: Sheet1
Table S2. BLASTn sequence coverage and identity based clusters and their complete informations. Clusters are seperated by single row.
Phage Name	Accession	RefSeq type	Source information	Segm	Length	Protein	Neighbors	Host	Created	Update	Host Name	Isolated from (Country)	GC%	Protein	Gene	tRNA	Description	Scientific Name	Max Score	Total Score	Query Cover	E value	Per. ident	Acc. Len	Accession
Vibrio phage ICP3	NC_015159	complete		-	39162 nt	54	-	bacteria	2011-03-03	12/20/2020	Vibrio cholerae	Bangladesh	42.9	54	54		Vibrio phage ICP3, complete genome		72319	72447	1	0	100	39162	NC_015159.1
Vibrio phage ICP3_2009_A	HQ641342.1	complete		-	38983 nt	48		bacteria		07/25/2016	Vibrio cholerae	Bangladesh	42.8	48	48		Vibrio phage ICP3_2009_A, partial genome	Vibrio phage ICP3_2009_A	57252	71397	0.99	0	99.81	38983	HQ641342.1
Vibrio phage JSF34	KY883653.1	complete		-	39378 nt	48		bacteria		2017-03-11	Vibrio cholerae	Bangladesh	42.7	48			Vibrio phage JSF34, complete genome	Vibrio phage JSF34	57228	71328	0.99	0	99.74	39378	KY883653.1
Vibrio phage JSF24	KY883652.1	complete		-	39378 nt	48		bacteria		2017-03-11	Vibrio cholerae	Bangladesh	42.7	48			Vibrio phage JSF24, complete genome	Vibrio phage JSF24	57228	71328	0.99	0	99.74	39378	KY883652.1
Vibrio phage JSF20	KY883651.1	complete		-	39378 nt	48		bacteria		2017-03-11	Vibrio cholerae	Bangladesh	42.7	48			Vibrio phage JSF20, complete genome	Vibrio phage JSF20	57228	71328	0.99	0	99.74	39378	KY883651.1
Vibrio phage ICP3_2007_A	HQ641344.1	complete		-	39088 nt	47		bacteria		2011-07-07	Vibrio cholerae	Bangladesh	42.9	47	47		Vibrio phage ICP3_2007_A, complete genome	Vibrio phage ICP3_2007_A	56329	71561	0.99	0	99.85	39088	HQ641344.1
Vibrio phage ICP3_2008_A	HQ641343.1	complete		-	39349 nt	48		bacteria		2011-07-07	Vibrio cholerae	Bangladesh	42.8	48	48		Vibrio phage ICP3_2008_A, complete genome	Vibrio phage ICP3_2008_A	54165	71481	0.99	0	99.55	39349	HQ641343.1
Vibrio phage JSF35	KY883648.1	complete		-	38688 nt	48		bacteria		2017-03-11	Vibrio cholerae	Bangladesh	42.7	48			Vibrio phage JSF35, complete genome	Vibrio phage JSF35	50265	70433	0.98	0	99.63	38688	KY883648.1
Vibrio phage JSF31	KY883645.1	complete		-	38581 nt	47		bacteria		2017-03-11	Vibrio cholerae	Bangladesh	42.8	47			Vibrio phage JSF31, complete genome	Vibrio phage JSF31	50259	70227	0.98	0	99.63	38581	KY883645.1
Vibrio phage JSF18	KY883650.1	complete		-	38570 nt	47		bacteria		2017-03-11	Vibrio cholerae	Bangladesh	42.7	47			Vibrio phage JSF18, complete genome	Vibrio phage JSF18	50242	70299	0.98	0	99.62	38570	KY883650.1
Vibrio phage JSF28	KY883643.1	complete		-	38489 nt	48		bacteria		2017-03-11	Vibrio cholerae	Bangladesh	42.7	48			Vibrio phage JSF28, complete genome	Vibrio phage JSF28	50119	70095	0.98	0	99.54	38489	KY883643.1
Vibrio phage ICP3_2009_B	HQ641341.1	complete		-	39042 nt	45		bacteria		2011-07-07	Vibrio cholerae	Bangladesh	42.8	45	45		Vibrio phage ICP3_2009_B, complete genome	Vibrio phage ICP3_2009_B	49579	71294	0.99	0	99.8	39042	HQ641341.1
Vibrio phage JSF25	MF574151.1	complete		-	38593 nt	49		bacteria		2017-03-11	Vibrio cholerae	Bangladesh	42.7	49			Vibrio phage JSF25, complete genome	Vibrio phage JSF25	47057	70192	0.98	0	99.52	38593	MF574151.1
Vibrio phage JSF30	KY883644.1	complete		-	38056 nt	48		bacteria		2017-03-11	Vibrio cholerae	Bangladesh	42.8	48			Vibrio phage JSF30, complete genome	Vibrio phage JSF30	46732	69480	0.97	0	99.76	38056	KY883644.1
Vibrio phage JSF11	KY883641.1	complete		-	39341 nt	50		bacteria		2017-03-11	Vibrio cholerae	Bangladesh	42.9	50			Vibrio phage JSF11, complete genome	Vibrio phage JSF11	36409	71980	1	0	99.44	39341	KY883641.1
Vibrio phage JSF36	KY883649.1	complete		-	38689 nt	47		bacteria		2017-03-11	Vibrio cholerae	Bangladesh	42.7	47			Vibrio phage JSF36, complete genome	Vibrio phage JSF36	32747	70299	0.98	0	99.58	38581	KY883649.1
Vibrio phage JSF32	KY883646.1	complete		-	38581 nt	48		bacteria		2017-03-11	Vibrio cholerae	Bangladesh	42.8	48			Vibrio phage JSF32, complete genome	Vibrio phage JSF32	32411	70309	0.98	0	99.58	38581	KY883646.1
Vibrio phage N4	NC_013651	complete		-	38497 nt	47	-	bacteria	12/18/2009	12/20/2020	Vibrio cholerae	India	42.8	47	47		Vibrio phage N4, complete genome		32202	61943	0.94	0	97.53	38497	NC_013651.1
Vibrio phage JSF37	MT215167.1	complete		-	38451 nt	46		bacteria	04/13/2019	03/17/2021	Vibrio cholerae O1	Bangladesh	42.7	46	46		Vibrio phage JSF37, complete genome	Vibrio phage JSF37	32046	70059	0.97	0	99.57	38451	MT215167.1
Vibrio phage Rostov-1	MG957431.1	complete		-	37247 nt	39		bacteria		02/28/2018	Vibrio cholerae	Russia	42.8	39	39		Vibrio phage Rostov-1, complete genome	Vibrio phage Rostov-1	29981	59828	0.91	0	97.62	37247	MG957431.1
Vibrio phage VP3	JQ780163.1	complete		-	39481 nt	52		bacteria		8/29/2013	Vibrio cholerae	China	42.6	52	52		Vibrio phage VP3, complete genome	Vibrio phage VP3	28216	56606	0.94	0	94.47	39481	JQ780163.1
Vibrio phage VP4	NC_007149	complete		-	39503 nt	31	-	bacteria	06/29/2005	12/20/2020	Vibrio cholerae	China	42.6	31	31		Vibriophage VP4, complete genome		28132	56497	0.94	0	94.38	39503	NC_007149.1
Vibrio phage ICP1	NC_015157	complete		-	125956 nt	230	-	bacteria	2011-03-03	12/20/2020	Vibrio cholerae	Bangladesh	37.1	230	230		Vibrio phage ICP1, complete genome		233000	233000	1	0	100	125956	NC_015157.1
Vibrio phage JSF2	KY883637.1	complete		-	126082 nt	229		bacteria		2017-03-11	Vibrio cholerae	Bangladesh	37.1	229			Vibrio phage JSF2, complete genome	Vibrio phage JSF2	229000	233000	1	0	99.98	126082	KY883637.1
Vibrio phage JSF1	KY883636.1	complete		-	126082 nt	227		bacteria		2017-03-11	Vibrio cholerae	Bangladesh	37.1	227			Vibrio phage JSF1, complete genome	Vibrio phage JSF1	149000	233000	1	0	99.99	126082	KY883636.1
Vibrio phage ICP1_2006_C	HQ641349.1	complete		-	124497 nt	227		bacteria		2011-07-07	Vibrio cholerae	Bangladesh	37.1	227	227		Vibrio phage ICP1_2006_C, complete genome	Vibrio phage ICP1_2006_C	139000	219000	0.94	0	99.93	124497	HQ641349.1
Vibrio phage ICP1_2006_D	HQ641348.1	complete		-	124497 nt	227		bacteria		2011-07-07	Vibrio cholerae	Bangladesh	37.1	227	227		Vibrio phage ICP1_2006_D, complete genome	Vibrio phage ICP1_2006_D	138000	219000	0.94	0	99.9	124497	HQ641348.1
Vibrio phage ICP1_2001_A	HQ641353.1	complete		-	124826 nt	230		bacteria		2011-07-07	Vibrio cholerae	Bangladesh	37.1	230	230		Vibrio phage ICP1_2001_A, complete genome	Vibrio phage ICP1_2001_A	113000	227000	0.98	0	99.83	124826	HQ641353.1
Vibrio phage JSF4	KY065147.1	complete		-	124261 nt	228		bacteria	2001	07/27/2017	Vibrio cholerae	Bangladesh	37.1	228			Vibrio phage JSF4, complete genome	Vibrio phage JSF4	97659	226000	0.97	0	99.93	124261	KY065147.1
Vibrio phage ICP1_2006_B	HQ641350.1	complete		-	123097 nt	226		bacteria		2011-07-07	Vibrio cholerae	Bangladesh	37.1	226	226		Vibrio phage ICP1_2006_B, complete genome	Vibrio phage ICP1_2006_B	92610	224000	0.96	0	99.88	123097	HQ641350.1
Vibrio phage ICP1_2006_A	HQ641351.1	complete		-	123104 nt	226		bacteria		2011-07-07	Vibrio cholerae	Bangladesh	37.1	226	226		Vibrio phage ICP1_2006_A, complete genome	Vibrio phage ICP1_2006_A	92605	224000	0.96	0	99.88	123104	HQ641351.1
Vibrio phage ICP1_2012_A	MH310936.1	complete		-	121418 nt	216		bacteria	2012	2018-01-09	Vibrio cholerae	India	37.2	216	216		Vibrio phage ICP1, complete genome	Vibrio phage ICP1_2012_A	81794	217000	0.95	0	99.24	121418	MH310936.1
Vibrio phage JSF5	KY883634.1	complete		-	132142 nt	232		bacteria	2001	2017-03-11	Vibrio cholerae	Bangladesh	37.2	232			Vibrio phage JSF5, complete genome	Vibrio phage JSF5	74446	220000	0.94	0	99.95	132142	KY883634.1
Vibrio phage ICP1_2005_A	HQ641352.1	complete		-	129373 nt	230		bacteria		2011-07-07	Vibrio cholerae	Bangladesh	37.1	230	230		Vibrio phage ICP1_2005_A, complete genome	Vibrio phage ICP1_2005_A	74219	222000	0.96	0	99.77	129373	HQ641352.1
Vibrio phage ICP1_2011_A	MH310933.1	complete		-	126861 nt	222		bacteria	2011	09/18/2018	Vibrio cholerae	Bangladesh	37.1	222	222		Vibrio phage ICP1_2011_A, complete genome	Vibrio phage ICP1_2011_A	73582	209000	0.9	0	99.5	126861	MH310933.1
Vibrio phage JSF13	KY883638.1	complete		-	128814 nt	225		bacteria		2017-03-11	Vibrio cholerae	Bangladesh	37.2	225			Vibrio phage JSF13, complete genome	Vibrio phage JSF13	72509	206000	0.9	0	99.02	128814	KY883638.1
Vibrio phage JSF6	KY883635.1	complete		-	133685 nt	232		bacteria	2001	2017-03-11	Vibrio cholerae	Bangladesh	37.1	232			Vibrio phage JSF6, complete genome	Vibrio phage JSF6	71604	227000	0.98	0	99.96	133685	KY883635.1
Vibrio phage ICP1_2006_E	MH310934.1	complete		-	128298 nt	227		bacteria	2006	2018-01-09	Vibrio cholerae	Bangladesh	37.2	227	227		Vibrio phage ICP1_2006_E, complete genome	Vibrio phage ICP1_2006_E	69545	213000	0.93	0	99.71	128298	MH310934.1
Vibrio phage ICP1_2011_B	MH310935.1	complete		-	125128 nt	218		bacteria	2011	09/18/2018	Vibrio cholerae	Bangladesh	37.2	218	218		Vibrio phage ICP1, complete genome	Vibrio phage ICP1_2011_B	68443	205000	0.89	0	99.5	125128	MH310935.1
Vibrio phage JSF14	KY883639.1	complete		-	125096 nt	217		bacteria		2017-03-11	Vibrio cholerae	Bangladesh	37.2	217			Vibrio phage JSF14, complete genome	Vibrio phage JSF14	68432	206000	0.89	0	99.5	125096	KY883639.1
Vibrio phage VMJ710	MN402506.2	complete		-	121402 nt	89		bacteria	2019-04-09	06/29/2020	Vibrio cholerae O1	India	37.2	89			Vibrio phage VMJ710, complete genome	Vibrio phage VMJ710	68249	217000	0.95	0	99.88	121402	MN402506.2
Vibrio phage ICP1_2004_A	HQ641354.1	complete		-	128083 nt	225		bacteria		2011-07-07	Vibrio cholerae	Bangladesh	37.2	225	225		Vibrio phage ICP1_2004_A, complete genome	Vibrio phage ICP1_2004_A	68077	211000	0.92	0	99.02	128083	HQ641354.1
Vibrio phage JSF17	KY883640.1	complete		-	125174 nt	217		bacteria		2017-03-11	Vibrio cholerae	Bangladesh	37.2	217			Vibrio phage JSF17, complete genome	Vibrio phage JSF17	67167	204000	0.89	0	98.96	125174	KY883640.1
Vibrio phage ICP1_2017_F_Mathbaria	MN419153.1	complete		-	129621 nt	224		bacteria	2017	10/28/2019	Vibrio cholerae E7946	Bangladesh	37.1	224	224		Vibrio phage ICP1_2017_F_Mathbaria, complete genome	Vibrio phage ICP1_2017_F_Mathbaria	60866	207000	0.9	0	99.84	129621	MN419153.1
Vibrio phage J2	NC_027393	complete		-	39530 nt	48	-	bacteria	06/24/2015	12/21/2020	Vibrio cholerae 2095	China	50.6	48	48		Vibrio phage J2, complete genome		72999	72999	1	0	100	39530	NC_027393.1
Vibrio phage H1	KM612261.1	complete		-	39530 nt	48		bacteria		12/26/2014	Vibrio cholerae 2095	China	50.5	48	48		Vibrio phage H1, complete genome	Vibrio phage H1	72007	72007	1	0	99.55	39530	KM612261.1
Vibrio phage H3	KM612263.1	complete		-	39530 nt	48		bacteria		12/26/2014	Vibrio cholerae 2095	China	50.5	48	48		Vibrio phage H3, complete genome	Vibrio phage H3	71852	71852	1	0	99.48	39530	KM612263.1
Vibrio phage H2 SGB-2014	KM612262.1	complete		-	39530 nt	48		bacteria		07/16/2014	Vibrio cholerae 2095	China	50.5	48	48		Vibrio phage H2 SGB-2014, complete genome	Vibrio phage H2 SGB-2014	71054	71054	1	0	99.11	39530	KM612262.1
Vibrio phage CJY	KM612260.1	complete		-	39542 nt	48		bacteria		12/26/2014	Vibrio cholerae 2095	China	50.6	48	48		Vibrio phage CJY, complete genome	Vibrio phage CJY	70578	70578	1	0	98.89	39542	KM612260.1
Vibrio phage J3	KM612265.1	complete		-	39782 nt	49		bacteria		12/26/2014	Vibrio cholerae 2095	China	50.5	49	49		Vibrio phage J3, complete genome	Vibrio phage J3	69435	72064	1	0	99.6	39782	KM612265.1
Vibrio phage VP2	NC_005879	complete		-	39853 nt	47	-	bacteria	06/14/2004	12/20/2020	Vibrio cholerae	China	50.6	47	47		Vibrio phage VP2, complete genome		60826	65674	0.98	0	97.43	39853	NC_005879.1
Vibrio phage Rostov 6	MH105773.1	complete		-	39934 nt	15		bacteria		2018-02-05	Vibrio cholerae	Russia	50.7	15	15		Vibrio phage Rostov-6, complete genome	Vibrio phage Rostov 6	49567	63022	0.97	0	96.23	39934	MH105773.1
Vibrio phage JSF15	KY883642.1	complete		-	39643 nt	46		bacteria		2017-03-11	Vibrio cholerae	Bangladesh	50.7	46			Vibrio phage JSF15, complete genome	Vibrio phage JSF15	31961	60466	0.94	0	95.37	39643	KY883642.1
Vibrio phage VP5	NC_005891	complete		-	39786 nt	48	-	bacteria	06/14/2004	12/20/2020	Vibrio cholerae	China	50.5	48	48		Vibrio phage VP5, complete genome		23041	61034	0.94	0	96.66	39786	NC_005891.1
Vibrio phage JSF33	KY883647.1	complete		-	39661 nt	46		bacteria		2017-03-11	Vibrio cholerae	Bangladesh	50.6	46			Vibrio phage JSF33, complete genome	Vibrio phage JSF33	21527	59435	0.94	0	97.18	39661	KY883647.1
Vibrio phage phiVC8	NC_027118	complete		-	39422 nt	48	-	bacteria	05/28/2015	12/20/2020	Vibrio cholerae O1 Classic E8021	Mexico	50.8	48	48		Vibrio phage phiVC8, complete genome		21080	40971	0.93	0	86.07	39422	NC_027118.1
Vibrio phage JSF9	KY883656.1	complete		-	40007 nt	51		bacteria		2017-03-11	Vibrio cholerae	Bangladesh	50.6	51			Vibrio phage JSF9, complete genome	Vibrio phage JSF9	20317	61556	0.97	0	93.4	40007	KY883656.1
Vibrio phage QH	NC_027397	complete		-	39725 nt	48	-	bacteria	06/24/2015	12/21/2020	Vibrio cholerae 2095	China	50.5	48	48		Vibrio phage QH, complete genome		19987	63074	0.97	0	97.41	39725	NC_027397.1
Vibrio phage ICP2_2013_A_Haiti	NC_024791	complete		-	50440 nt	57	-	bacteria	2014-09-09	12/21/2020	Vibrio cholerae		42.8	57	57		Vibrio phage ICP2_2013_A_Haiti, complete genome		93146	93146	1	0	100	50440	NC_024791.1
Vibrio phage Saratov-15	MT767883.1	complete		-	51082 nt	58		bacteria	1968	07/15/2020	Vibrio cholerae	India	42.8	58	58		Vibrio phage Saratov-15, complete genome	Vibrio phage Saratov-15	14920	46940	0.92	0	85.45	51082	MT767883.1
Vibrio phage Saratov-12	MT066160.1	complete		-	48368 nt	41		bacteria	1966	2020-12-02	Vibrio cholerae	Russia	42.8	41	41		Vibrio phage Saratov-12, complete genome	Vibrio phage Saratov-12	14914	45612	0.88	0	85.44	48368	MT066160.1
Vibrio phage ICP2	NC_015158	complete		-	49675 nt	72	-	bacteria	2011-03-03	12/20/2020	Vibrio cholerae	Bangladesh	42.7	72	72		Vibrio phage ICP2, complete genome		14733	46574	0.89	0	85.22	49675	NC_015158.1
Vibrio phage ICP2_2011_A	KM224878.1	complete		-	48369 nt	70		bacteria	2014	7/23/2014	Vibrio cholerae	Bangladesh	42.5	70	70		Vibrio phage ICP2_2011_A, complete genome	Vibrio phage ICP2_2011_A	14292	46175	0.9	0	84.89	50250	KM224878.1
Vibrio phage ICP2_2006_A	HQ641346.1	complete		-	48626 nt	62		bacteria		11/22/2010	Vibrio cholerae	Bangladesh	42.5	62	61		Vibrio phage ICP2_2006_A, complete genome	Vibrio phage ICP2_2006_A	14286	44468	0.86	0	84.88	48626	HQ641346.1
Vibrio phage JSF27	KY883658.1	complete		-	48690 nt	69		bacteria		2017-03-11	Vibrio cholerae	Bangladesh	42.5	69			Vibrio phage JSF27, complete genome	Vibrio phage JSF27	14281	44582	0.87	0	84.88	48690	KY883658.1
Vibrio phage JSF23	KY883657.1	complete		-	50325 nt	69		bacteria		2017-03-11	Vibrio cholerae	Bangladesh	42.5	69			Vibrio phage JSF23, complete genome	Vibrio phage JSF23	13730	45499	0.88	0	85.35	50325	KY883657.1
Vibrio phage JA-1	NC_021540	complete		-	69278 nt	79	-	bacteria	06/20/2013	12/21/2020	Vibrio cholerae O139	Bangladesh	34.6	79	80	1	Vibrio phage JA-1, complete genome		127900	128100	1	0	100	69278	NC_021540.1
Vibrio phage VCO139	NC_049350	complete		-	68964 nt	79	-	bacteria	2020-03-07	12/21/2020	Vibrio cholerae O139	Bangladesh	34.6	79	80	1	Vibrio phage VCO139, complete genome	Vibrio phage VCO139	122800	125400	0.99	0	99.42	68964	NC_049350.1
Vibrio phage JSF3	NC_049380	complete		-	69396 nt	112	-	bacteria	2020-03-07	12/21/2020	Vibrio cholerae	Bangladesh	34.6	112	112		Vibrio phage JSF3, complete genome	Vibrio phage JSF3	116500	125100	0.99	0	99.51	69396	NC_049380.1
Vibrio phage phi 1	NC_028799	complete		-	66708 nt	110	-	bacteria	2016-05-01	12/21/2020	Vibrio cholerae 1051	Russia	34.5	110	110		Vibrio phage phi 1, complete genome		14216	86628	0.78	0	96.58	66708	NC_028799.1
Vibrio phage VPUSM 8	NC_022747	complete		-	34145 nt	43	-	bacteria	2013-06-11	12/21/2020	Vibrio cholerae O1 El Tor Inaba	Malaysia	48.8	43	43		Vibrio phage VPUSM 8, complete genome		63054	66814	1	0	100	34145	NC_022747.1
Vibrio virus Kappa	NC_010275	complete		-	33507 nt	45	-		01/18/2008	12/20/2020	Vibrio cholerae O1 biovar El Tor	Kenya	48.8	45	45		Vibrio phage kappa proviral DNA, complete genome	Vibrio virus Kappa	30987	62988	1	0	99.96	33507	NC_010275.2
Vibrio virus K139	NC_003313	complete		-	33106 nt	44	1	bacteria	03/29/1999	12/20/2020	Vibrio cholerae O139		48.9	44	44		Vibrio phage K139, complete genome		30982	62930	0.99	0	99.96	33106	NC_003313.1
Vibrio phage VcP032	KX058879.1	complete		-	33108 nt	46		bacteria	2015	05/31/2016	Vibrio cholerae CH32	Germany	48.9	46	46		Vibrio phage VcP032, complete genome	Vibrio phage VcP032	30731	62337	0.99	0	99.68	33108	KX058879.1
Vibrio phage JSF10	NC_042074	complete		-	111671 nt	149	-	bacteria	2019-02-05	12/21/2020	Vibrio cholerae	Bangladesh	42.7	149	166	17	Vibrio phage JSF10, complete genome	Vibrio phage JSF10	206200	207400	1	0	100	111671	NC_042074.1
Vibrio phage JSF12	NC_047882	complete		-	111671 nt	152	-	bacteria	05/15/2020	12/21/2020	Vibrio cholerae	Bangladesh	42.7	152	152		Vibrio phage JSF12, complete genome	Vibrio phage JSF12	143700	207100	1	0	100	111671	NC_047882.1
Vibrio phage phi 3	NC_028895	complete		-	116138 nt	156	-	bacteria	2016-05-01	12/21/2020	Vibrio cholerae 1051	Russia	42.8	156	164	8	Vibrio phage phi 3, complete genome		50137	171000	0.88	0	98.41	116138	NC_028895.1
Vibrio phage CP-T1	NC_019457	complete	isolate:HER373	-	44492 nt	70	-	bacteria	11/16/2012	12/20/2020	Vibrio cholerae ElTor	USA	45.4	70	70		Vibrio phage CP-T1, complete genome		82162	82920	1	0	100	44492	NC_019457.1
Vibrio phage 24	KJ572844.2	complete		-	44395 nt	71		bacteria	09/24/2014	12/26/2014	Vibrio cholerae	United Kingdom	45.4	71	71		Vibrio phage 24, complete genome	Vibrio phage 24	57851	82679	1	0	99.88	44395	KJ572844.2
Vibrio phage vB_VchM-138	NC_019518	complete	type:Mukerjee type II; isolate:HER52; culture-collection:ATCC:14100-B1	-	44485 nt	67	-	bacteria	11/21/2012	12/21/2020	Vibrio cholerae	India	45.6	67	67		Vibrio phage vB_VchM-138, complete genome		11607	58993	0.82	0	95.62	44485	NC_019518.1
Vibrio phage X29	NC_024369	complete		-	41569 nt	67	-	bacteria	06/24/2014	12/21/2020	Vibrio cholerae		46.1	67	67		Vibrio phage X29, complete genome		76764	76764	1	0	100	41569	NC_024369.2
Vibrio phage phi 2	KJ545483.2	complete		-	41476 nt	67		bacteria		12/26/2014	Vibrio cholerae		46.1	67	67		Vibrio phage phi 2, complete genome	Vibrio phage phi 2	70838	76364	0.99	0	99.9	41476	KJ545483.2
Vibrio phage Rostov 7	MK575466.1	complete		-	45903 nt	35		bacteria		2019-10-03	Vibrio cholerae	Russia	45.7	35	35		Vibrio phage Rostov 7, complete genome	Vibrio phage Rostov 7	19049	63578	0.92	0	98.15	45903	MK575466.1
Vibrio phage JSF7	NC_047741	complete		-	46318 nt	49	-	bacteria	05/15/2020	12/21/2020	Vibrio cholerae	Bangladesh	48.3	49	49		Vibrio phage JSF7, complete genome	Vibrio phage JSF7	85534	86005	1	0	100	46318	NC_047741.1
Vibrio phage vB_VchM_Kuja	NC_048827	complete		-	148180 nt	186	-	bacteria	06/19/2020	12/22/2020	Vibrio cholerae O1 El Tor	Kenya	36.4	186	189	3	Vibrio phage vB_VchM_Kuja, complete genome	Vibrio phage vB_VchM_Kuja	273600	276300	1	0	100	148180	NC_048827.1
Vibrio virus 2019VC1	NC_054898	complete		-	47778 nt	69	-	bacteria	05/27/2021	05/27/2021	Vibrio cholerae	India	44.9	69	69		Vibrio virus 2019VC1, complete genome	Vibrio virus 2019VC1	88230	137400	1	0	100	47778	NC_054898.1
