# Supplementary material for: Screening of Potential Vibrio cholerae Bacteriophages for Cholera Therapy: A Comparative Genomic Approach
Source: Front Microbiol. 2022 Mar 29;13:803933. doi: 10.3389/fmicb.2022.803933 (PMC9002330; doi:10.3389/fmicb.2022.803933)
Supplement: Supplementary file 1 [file Data_Sheet_1.ZIP › SupplementaryTablesAndFigures/TableS20.xlsx]

## Sheet: Sheet1
Table S20. Orthologous groups gene count for Cluster9
Orthogroup	VC_Phage_ X29_NC_024369_Proteins	VC_Phage_Rostov7_MK575466.1_Proteins	VC_Phage_phi2_KJ545483.2_Proteins	Total
OG0000000	1	1	1	3
OG0000001	1	1	1	3
OG0000002	1	1	1	3
OG0000003	1	1	1	3
OG0000004	1	1	1	3
OG0000005	1	1	1	3
OG0000006	1	1	1	3
OG0000007	1	1	1	3
OG0000008	1	1	1	3
OG0000009	1	1	1	3
OG0000010	1	1	1	3
OG0000011	1	1	1	3
OG0000012	1	1	1	3
OG0000013	1	1	1	3
OG0000014	1	1	1	3
OG0000015	1	1	1	3
OG0000016	1	1	1	3
OG0000017	1	1	1	3
OG0000018	1	1	1	3
OG0000019	1	1	1	3
OG0000020	1	1	1	3
OG0000021	1	1	1	3
OG0000022	1	1	1	3
OG0000023	1	1	1	3
OG0000024	1	1	1	3
OG0000025	1	0	1	2
OG0000026	1	0	1	2
OG0000027	1	0	1	2
OG0000028	1	0	1	2
OG0000029	1	0	1	2
OG0000030	1	0	1	2
OG0000031	1	0	1	2
OG0000032	1	0	1	2
OG0000033	1	0	1	2
OG0000034	1	0	1	2
OG0000035	1	0	1	2
OG0000036	1	0	1	2
OG0000037	1	0	1	2
OG0000038	1	0	1	2
OG0000039	1	0	1	2
OG0000040	1	0	1	2
OG0000041	1	0	1	2
OG0000042	1	0	1	2
OG0000043	1	0	1	2
OG0000044	1	0	1	2
OG0000045	1	0	1	2
OG0000046	1	0	1	2
OG0000047	1	0	1	2
OG0000048	1	0	1	2
OG0000049	1	0	1	2
OG0000050	1	0	1	2
OG0000051	1	0	1	2
OG0000052	1	0	1	2
OG0000053	1	0	1	2
OG0000054	1	0	1	2
OG0000055	1	0	1	2
OG0000056	1	0	1	2
OG0000057	1	0	1	2
OG0000058	1	0	1	2
OG0000059	1	0	1	2
OG0000060	1	0	1	2
OG0000061	1	0	1	2
OG0000062	1	0	1	2
OG0000063	1	0	1	2
OG0000064	1	0	1	2
OG0000065	1	0	1	2
OG0000066	1	0	1	2
