# Supplementary material for: Screening of Potential Vibrio cholerae Bacteriophages for Cholera Therapy: A Comparative Genomic Approach
Source: Front Microbiol. 2022 Mar 29;13:803933. doi: 10.3389/fmicb.2022.803933 (PMC9002330; doi:10.3389/fmicb.2022.803933)
Supplement: Supplementary file 1 [file Data_Sheet_1.ZIP › SupplementaryTablesAndFigures/TableS21.xlsx]

## Sheet: Sheet1
	MG957431.1	KY883646.1	KY883653.1	KY883652.1	KY883651.1	KY883650.1	KY883645.1	KY883643.1	JQ780163.1	NC_007149.1	KY883641.1	KY883649.1	MT215167.1	NC_013651.1	MF574151.1	KY883644.1	NC_015159.1	HQ641342.1	HQ641344.1	HQ641343.1	KY883648.1	HQ641341.1
MG957431.1	100	95.96	95.91	95.91	95.91	96.01	96.94	96.74	44.31	44.32	45.01	45	45	44.09	45.01	45.01	44.65	44.82	44.79	44.75	44.8	44.8
KY883646.1	95.96	100	99.47	99.47	99.47	99.68	100	99.76	44.57	44.57	45.04	45.03	45.02	44.39	44.99	45.02	44.85	44.94	44.95	44.93	44.96	44.94
KY883653.1	95.91	99.47	100	100	100	99.73	99.73	99.76	44.33	44.35	45.18	45.14	45.14	44.09	45.16	44.7	44.79	44.95	44.92	44.89	44.93	44.93
KY883652.1	95.91	99.47	100	100	100	99.73	99.73	99.76	44.33	44.35	45.18	45.14	45.14	44.09	45.16	44.7	44.79	44.95	44.92	44.89	44.93	44.93
KY883651.1	95.91	99.47	100	100	100	99.73	99.73	99.76	44.33	44.35	45.18	45.14	45.14	44.09	45.16	44.7	44.79	44.95	44.92	44.89	44.93	44.93
KY883650.1	96.01	99.68	99.73	99.73	99.73	100	99.86	99.93	44.4	44.41	45.27	45.24	45.24	44.16	45.25	45.2	44.84	45.01	44.97	44.94	44.98	44.98
KY883645.1	96.94	100	99.73	99.73	99.73	99.86	100	99.79	44.51	44.53	45.32	45.26	45.26	44.07	45.48	45.42	44.97	45.2	45.16	45.12	45.17	45.17
KY883643.1	96.74	99.76	99.76	99.76	99.76	99.93	99.79	100	44.39	44.41	45.23	45.19	45.19	44.08	45.32	45.27	44.85	45.05	45.02	44.98	45.03	45.03
JQ780163.1	44.31	44.57	44.33	44.33	44.33	44.4	44.51	44.39	100	99.97	93.78	93.67	93.69	92.96	94	93.92	93.3	93.26	93.22	93.32	93.23	93.27
NC_007149.1	44.32	44.57	44.35	44.35	44.35	44.41	44.53	44.41	99.97	100	93.75	93.64	93.65	92.94	93.98	93.9	93.28	93.24	93.2	93.3	93.22	93.25
KY883641.1	45.01	45.04	45.18	45.18	45.18	45.27	45.32	45.23	93.78	93.75	100	99.64	99.64	96.47	99.62	99.57	99.44	99.57	99.75	99.93	99.52	99.66
KY883649.1	45	45.03	45.14	45.14	45.14	45.24	45.26	45.19	93.67	93.64	99.64	100	100	96.27	99.84	99.68	99.46	99.79	99.55	99.48	99.92	99.77
MT215167.1	45	45.02	45.14	45.14	45.14	45.24	45.26	45.19	93.69	93.65	99.64	100	100	96.29	99.84	99.68	99.46	99.79	99.55	99.49	99.92	99.77
NC_013651.1	44.09	44.39	44.09	44.09	44.09	44.16	44.07	44.08	92.96	92.94	96.47	96.27	96.29	100	96.42	96.39	96.12	96.1	96.09	96.22	96.09	96.14
MF574151.1	45.01	44.99	45.16	45.16	45.16	45.25	45.48	45.32	94	93.98	99.62	99.84	99.84	96.42	100	99.72	99.52	99.81	99.61	99.53	99.81	99.78
KY883644.1	45.01	45.02	44.7	44.7	44.7	45.2	45.42	45.27	93.92	93.9	99.57	99.68	99.68	96.39	99.72	100	99.68	99.9	99.76	99.69	99.7	99.8
NC_015159.1	44.65	44.85	44.79	44.79	44.79	44.84	44.97	44.85	93.3	93.28	99.44	99.46	99.46	96.12	99.52	99.68	100	99.75	99.7	99.7	99.59	99.65
HQ641342.1	44.82	44.94	44.95	44.95	44.95	45.01	45.2	45.05	93.26	93.24	99.57	99.79	99.79	96.1	99.81	99.9	99.75	100	99.83	99.76	99.84	99.9
HQ641344.1	44.79	44.95	44.92	44.92	44.92	44.97	45.16	45.02	93.22	93.2	99.75	99.55	99.55	96.09	99.61	99.76	99.7	99.83	100	99.9	99.66	99.72
HQ641343.1	44.75	44.93	44.89	44.89	44.89	44.94	45.12	44.98	93.32	93.3	99.93	99.48	99.49	96.22	99.53	99.69	99.7	99.76	99.9	100	99.59	99.64
KY883648.1	44.8	44.96	44.93	44.93	44.93	44.98	45.17	45.03	93.23	93.22	99.52	99.92	99.92	96.09	99.81	99.7	99.59	99.84	99.66	99.59	100	99.81
HQ641341.1	44.8	44.94	44.93	44.93	44.93	44.98	45.17	45.03	93.27	93.25	99.66	99.77	99.77	96.14	99.78	99.8	99.65	99.9	99.72	99.64	99.81	100
