# Supplementary material for: Screening of Potential Vibrio cholerae Bacteriophages for Cholera Therapy: A Comparative Genomic Approach
Source: Front Microbiol. 2022 Mar 29;13:803933. doi: 10.3389/fmicb.2022.803933 (PMC9002330; doi:10.3389/fmicb.2022.803933)
Supplement: Supplementary file 1 [file Data_Sheet_1.ZIP › SupplementaryTablesAndFigures/TableS22.xlsx]

## Sheet: Sheet1
	NC_015157.1	HQ641351.1	HQ641353.1	HQ641352.1	HQ641354.1	MH310933.1
NC_015157.1	100	99.44	99.41	99.18	97.81	97.55
HQ641351.1	99.44	100	99.77	99.71	98.23	98.03
HQ641353.1	99.41	99.77	100	99.5	98.25	97.89
HQ641352.1	99.18	99.71	99.5	100	98.25	98.07
HQ641354.1	97.81	98.23	98.25	98.25	100	98.26
MH310933.1	97.55	98.03	97.89	98.07	98.26	100
	NC_015157.1	KY883634.1	KY883635.1	KY883638.1	KY883636.1	KY065147.1	KY883637.1
NC_015157.1	100	93.5	95	97.7	49.73	49.98	49.98
KY883634.1	93.5	100	98	97.51	49.55	49.31	50.02
KY883635.1	95	98	100	98.03	49.69	49.34	50.22
KY883638.1	97.7	97.51	98.03	100	49.98	49.78	50.12
KY883636.1	49.73	49.55	49.69	49.98	100	99.93	100
KY065147.1	49.98	49.31	49.34	49.78	99.93	100	99.94
KY883637.1	49.98	50.02	50.22	50.12	100	99.94	100
	NC_015157.1	HQ641350.1	MH310936.1	HQ641348.1	HQ641349.1	MH310935.1	MH310934.1
NC_015157.1	100	99.43	98.9	98.63	98.62	97.38	97.97
HQ641350.1	99.43	100	99.37	98.21	98.22	97.86	98.42
MH310936.1	98.9	99.37	100	97.64	97.65	97.73	98.09
HQ641348.1	98.63	98.21	97.64	100	99.98	96.1	97.52
HQ641349.1	98.62	98.22	97.65	99.98	100	96.11	97.52
MH310935.1	97.38	97.86	97.73	96.1	96.11	100	97.79
MH310934.1	97.97	98.42	98.09	97.52	97.52	97.79	100
	NC_015157.1	MN419153.1	MN402506.2	KY883639.1	KY883640.1
NC_015157.1	100	96.88	98.75	49.63	72.99
MN419153.1	96.88	100	95.51	49.21	71.77
MN402506.2	98.75	95.51	100	49.37	79.76
KY883639.1	49.63	49.21	49.37	100	78.23
KY883640.1	72.99	71.77	79.76	78.23	100
