# Supplementary material for: Screening of Potential Vibrio cholerae Bacteriophages for Cholera Therapy: A Comparative Genomic Approach
Source: Front Microbiol. 2022 Mar 29;13:803933. doi: 10.3389/fmicb.2022.803933 (PMC9002330; doi:10.3389/fmicb.2022.803933)
Supplement: Supplementary file 1 [file Data_Sheet_1.ZIP › SupplementaryTablesAndFigures/TableS23.xlsx]

## Sheet: Sheet1
Table S23. Identity matrix of Cluster 4
	MT767883.1	MT066160.1	KY883657.1	NC_024791.1	NC_015158.1	KM224878.1	HQ641346.1	KY883658.1
MT767883.1	100	100	44.46	43.74	44.12	44.39	44.33	44.33
MT066160.1	100	100	44.45	43.6	44.08	44.41	44.36	44.35
KY883657.1	44.46	44.45	100	82.4	96.63	99.99	99.94	99.57
NC_024791.1	43.74	43.6	82.4	100	83.69	83.22	83.12	83.28
NC_015158.1	44.12	44.08	96.63	83.69	100	97.96	97.68	98.13
KM224878.1	44.39	44.41	99.99	83.22	97.96	100	99.69	99.74
HQ641346.1	44.33	44.36	99.94	83.12	97.68	99.69	100	99.45
KY883658.1	44.33	44.35	99.57	83.28	98.13	99.74	99.45	100
