# Supplementary material for: Screening of Potential Vibrio cholerae Bacteriophages for Cholera Therapy: A Comparative Genomic Approach
Source: Front Microbiol. 2022 Mar 29;13:803933. doi: 10.3389/fmicb.2022.803933 (PMC9002330; doi:10.3389/fmicb.2022.803933)
Supplement: Supplementary file 1 [file Data_Sheet_1.ZIP › SupplementaryTablesAndFigures/TableS24.xlsx]

## Sheet: Sheet1
Table S24. Orthologous group of proteins for top 3 phages of Cluster 1
Orthogroup	VC_Phage_ICP3_2007_A_HQ641344.1_Proteins	VC_Phage_ICP3_2009_A_HQ641342.1_Proteins	VC_Phage_ICP3_NC_015159_Proteins
OG0000000	ADX87682.1	ADX87587.1	YP_004251296.1
OG0000001	ADX87681.1	ADX87586.1	YP_004251295.1
OG0000002	ADX87679.1	ADX87584.1	YP_004251293.1
OG0000003	ADX87678.1	ADX87583.1	YP_004251292.1
OG0000004	ADX87677.1	ADX87582.1	YP_004251291.1
OG0000005	ADX87676.1	ADX87581.1	YP_004251290.1
OG0000006	ADX87675.1	ADX87580.1	YP_004251289.1
OG0000007	ADX87674.1	ADX87579.1	YP_004251288.1
OG0000008	ADX87673.1	ADX87578.1	YP_004251287.1
OG0000009	ADX87672.1	ADX87577.1	YP_004251286.1
OG0000010	ADX87671.1	ADX87576.1	YP_004251285.1
OG0000011	ADX87670.1	ADX87575.1	YP_004251284.1
OG0000012	ADX87669.1	ADX87574.1	YP_004251283.1
OG0000013	ADX87668.1	ADX87573.1	YP_004251282.1
OG0000014	ADX87667.1	ADX87572.1	YP_004251281.1
OG0000015	ADX87666.1	ADX87571.1	YP_004251280.1
OG0000016	ADX87665.1	ADX87570.1	YP_004251279.1
OG0000017	ADX87664.1	ADX87569.1	YP_004251278.1
OG0000018	ADX87663.1	ADX87568.1	YP_004251277.1
OG0000019	ADX87662.1	ADX87567.1	YP_004251276.1
OG0000020	ADX87661.1	ADX87566.1	YP_004251275.1
OG0000021	ADX87660.1	ADX87565.1	YP_004251274.1
OG0000022	ADX87659.1	ADX87564.1	YP_004251273.1
OG0000023	ADX87658.1	ADX87563.1	YP_004251272.1
OG0000024	ADX87657.1	ADX87562.1	YP_004251271.1
OG0000025	ADX87656.1	ADX87561.1	YP_004251270.1
OG0000026	ADX87655.1	ADX87560.1	YP_004251268.1
OG0000027	ADX87654.1	ADX87559.1	YP_004251267.1
OG0000028	ADX87653.1	ADX87558.1	YP_004251266.1
OG0000029	ADX87652.1	ADX87557.1	YP_004251265.1
OG0000030	ADX87651.1	ADX87556.1	YP_004251264.1
OG0000031	ADX87650.1	ADX87555.1	YP_004251263.1
OG0000032	ADX87649.1	ADX87554.1	YP_004251262.1
OG0000033	ADX87648.1	ADX87553.1	YP_004251261.1
OG0000034	ADX87647.1	ADX87552.1	YP_004251260.1
OG0000035	ADX87646.1	ADX87551.1	YP_004251259.1
OG0000036	ADX87645.1	ADX87550.1	YP_004251257.1
OG0000037	ADX87643.1	ADX87548.1	YP_004251254.1
OG0000038	ADX87642.1	ADX87547.1	YP_004251253.1
OG0000039	ADX87641.1	ADX87546.1	YP_004251252.1
OG0000040	ADX87640.1	ADX87545.1	YP_004251250.1
OG0000041	ADX87639.1	ADX87544.1	YP_004251249.1
OG0000042	ADX87638.1	ADX87543.1	YP_004251247.1
OG0000043	ADX87637.1	ADX87542.1	YP_004251246.1
OG0000044	ADX87636.1	ADX87541.1	YP_004251244.1
OG0000045	ADX87680.1	ADX87585.1
OG0000046	ADX87644.1	ADX87549.1
