# Supplementary material for: Screening of Potential Vibrio cholerae Bacteriophages for Cholera Therapy: A Comparative Genomic Approach
Source: Front Microbiol. 2022 Mar 29;13:803933. doi: 10.3389/fmicb.2022.803933 (PMC9002330; doi:10.3389/fmicb.2022.803933)
Supplement: Supplementary file 1 [file Data_Sheet_1.ZIP › SupplementaryTablesAndFigures/TableS25.xlsx]

## Sheet: Sheet1
Table S25. Protein sequence level cluster among ICP3 and ICP3_2007_A by CD-HIT
>Cluster 0
0	1127aa, >YP_004251289.1... *
1	1127aa, >ADX87675.1... at 100.00%
>Cluster 1
0	883aa, >YP_004251249.1... *
1	883aa, >ADX87639.1... at 99.77%
>Cluster 2
0	794aa, >YP_004251284.1... *
1	794aa, >ADX87670.1... at 99.75%
>Cluster 3
0	737aa, >YP_004251288.1... *
1	737aa, >ADX87674.1... at 99.59%
>Cluster 4
0	678aa, >YP_004251265.1... *
1	678aa, >ADX87652.1... at 100.00%
>Cluster 5
0	586aa, >YP_004251296.1... *
1	572aa, >ADX87682.1... at 100.00%
>Cluster 6
0	579aa, >YP_004251290.1... *
1	579aa, >ADX87676.1... at 100.00%
>Cluster 7
0	568aa, >YP_004251261.1... *
1	568aa, >ADX87648.1... at 99.47%
>Cluster 8
0	532aa, >YP_004251280.1... *
1	532aa, >ADX87666.1... at 100.00%
>Cluster 9
0	374aa, >YP_004251282.1... *
1	374aa, >ADX87668.1... at 100.00%
>Cluster 10
0	326aa, >YP_004251250.1... *
1	326aa, >ADX87640.1... at 99.69%
>Cluster 11
0	291aa, >YP_004251272.1... *
1	291aa, >ADX87658.1... at 100.00%
>Cluster 12
0	286aa, >YP_004251281.1... *
1	286aa, >ADX87667.1... at 100.00%
>Cluster 13
0	239aa, >YP_004251273.1... *
1	223aa, >ADX87659.1... at 100.00%
>Cluster 14
0	227aa, >YP_004251253.1... *
1	227aa, >ADX87642.1... at 95.59%
>Cluster 15
0	210aa, >YP_004251285.1... *
1	210aa, >ADX87671.1... at 100.00%
>Cluster 16
0	197aa, >YP_004251283.1... *
1	197aa, >ADX87669.1... at 100.00%
>Cluster 17
0	194aa, >YP_004251287.1... *
>Cluster 18
0	172aa, >YP_004251286.1... *
1	172aa, >ADX87672.1... at 100.00%
>Cluster 19
0	152aa, >YP_004251263.1... *
1	152aa, >ADX87650.1... at 98.68%
>Cluster 20
0	150aa, >YP_004251274.1... *
1	150aa, >ADX87660.1... at 100.00%
>Cluster 21
0	147aa, >YP_004251292.1... *
>Cluster 22
0	144aa, >YP_004251275.1... *
1	144aa, >ADX87661.1... at 99.31%
>Cluster 23
0	143aa, >YP_004251244.1... *
1	143aa, >ADX87636.1... at 100.00%
>Cluster 24
0	137aa, >YP_004251271.1... *
1	137aa, >ADX87657.1... at 100.00%
>Cluster 25
0	135aa, >YP_004251278.1... *
1	135aa, >ADX87664.1... at 100.00%
>Cluster 26
0	131aa, >YP_004251259.1... *
1	131aa, >ADX87646.1... at 97.71%
>Cluster 27
0	130aa, >YP_004251267.1... *
1	130aa, >ADX87654.1... at 100.00%
>Cluster 28
0	108aa, >YP_004251252.1... *
1	108aa, >ADX87641.1... at 97.22%
>Cluster 29
0	104aa, >YP_004251262.1... *
1	104aa, >ADX87649.1... at 100.00%
>Cluster 30
0	96aa, >YP_004251279.1... *
1	96aa, >ADX87665.1... at 100.00%
>Cluster 31
0	93aa, >YP_004251276.1... *
1	93aa, >ADX87662.1... at 100.00%
>Cluster 32
0	86aa, >YP_004251257.1... *
>Cluster 33
0	85aa, >YP_004251264.1... *
1	85aa, >ADX87651.1... at 100.00%
>Cluster 34
0	83aa, >YP_004251277.1... *
1	83aa, >ADX87663.1... at 100.00%
>Cluster 35
0	77aa, >YP_004251293.1... *
1	77aa, >ADX87679.1... at 100.00%
>Cluster 36
0	67aa, >YP_004251266.1... *
1	54aa, >ADX87653.1... at 98.15%
>Cluster 37
0	66aa, >YP_004251268.1... *
1	63aa, >ADX87655.1... at 100.00%
>Cluster 38
0	66aa, >YP_004251247.1... *
1	66aa, >ADX87638.1... at 100.00%
>Cluster 39
0	65aa, >YP_004251295.1... *
1	65aa, >ADX87681.1... at 100.00%
>Cluster 40
0	65aa, >YP_004251270.1... *
1	65aa, >ADX87656.1... at 100.00%
>Cluster 41
0	65aa, >YP_004251260.1... *
1	65aa, >ADX87647.1... at 100.00%
>Cluster 42
0	64aa, >YP_004251291.1... *
1	64aa, >ADX87677.1... at 100.00%
>Cluster 43
0	63aa, >YP_004251246.1... *
1	63aa, >ADX87637.1... at 100.00%
>Cluster 44
0	61aa, >YP_004251256.1... *
>Cluster 45
0	57aa, >YP_004251254.1... *
1	57aa, >ADX87643.1... at 100.00%
>Cluster 46
0	56aa, >YP_004251269.1... *
>Cluster 47
0	47aa, >YP_004251258.1... *
>Cluster 48
0	45aa, >YP_004251297.1... *
>Cluster 49
0	41aa, >YP_004251251.1... *
>Cluster 50
0	33aa, >YP_004251248.1... *
>Cluster 51
0	30aa, >YP_004251294.1... *
>Cluster 52
0	28aa, >YP_004251255.1... *
>Cluster 53
0	25aa, >YP_004251245.1... *
