# Supplementary material for: Screening of Potential Vibrio cholerae Bacteriophages for Cholera Therapy: A Comparative Genomic Approach
Source: Front Microbiol. 2022 Mar 29;13:803933. doi: 10.3389/fmicb.2022.803933 (PMC9002330; doi:10.3389/fmicb.2022.803933)
Supplement: Supplementary file 1 [file Data_Sheet_1.ZIP › SupplementaryTablesAndFigures/TableS26.xlsx]

## Sheet: Sheet1
Table S26. Protein sequence level cluster among ICP3 and ICP3_2009_A by CD-HIT
>Cluster 0
0	1127aa, >YP_004251289.1... *
1	1127aa, >ADX87580.1... at 99.91%
>Cluster 1
0	883aa, >YP_004251249.1... *
1	883aa, >ADX87544.1... at 99.77%
>Cluster 2
0	794aa, >YP_004251284.1... *
1	794aa, >ADX87575.1... at 99.50%
>Cluster 3
0	737aa, >YP_004251288.1... *
1	737aa, >ADX87579.1... at 99.59%
>Cluster 4
0	678aa, >YP_004251265.1... *
1	678aa, >ADX87557.1... at 99.85%
>Cluster 5
0	586aa, >YP_004251296.1... *
1	572aa, >ADX87587.1... at 100.00%
>Cluster 6
0	579aa, >YP_004251290.1... *
1	579aa, >ADX87581.1... at 99.83%
>Cluster 7
0	568aa, >YP_004251261.1... *
1	568aa, >ADX87553.1... at 99.30%
>Cluster 8
0	532aa, >YP_004251280.1... *
1	532aa, >ADX87571.1... at 99.62%
>Cluster 9
0	374aa, >YP_004251282.1... *
1	374aa, >ADX87573.1... at 99.73%
>Cluster 10
0	326aa, >YP_004251250.1... *
1	326aa, >ADX87545.1... at 99.69%
>Cluster 11
0	291aa, >YP_004251272.1... *
1	291aa, >ADX87563.1... at 100.00%
>Cluster 12
0	286aa, >YP_004251281.1... *
1	286aa, >ADX87572.1... at 100.00%
>Cluster 13
0	239aa, >YP_004251273.1... *
1	223aa, >ADX87564.1... at 100.00%
>Cluster 14
0	227aa, >YP_004251253.1... *
1	227aa, >ADX87547.1... at 100.00%
>Cluster 15
0	210aa, >YP_004251285.1... *
1	210aa, >ADX87576.1... at 100.00%
>Cluster 16
0	197aa, >YP_004251283.1... *
1	197aa, >ADX87574.1... at 100.00%
>Cluster 17
0	194aa, >YP_004251287.1... *
>Cluster 18
0	172aa, >YP_004251286.1... *
1	172aa, >ADX87577.1... at 100.00%
>Cluster 19
0	152aa, >YP_004251263.1... *
1	152aa, >ADX87555.1... at 98.68%
>Cluster 20
0	150aa, >YP_004251274.1... *
1	150aa, >ADX87565.1... at 100.00%
>Cluster 21
0	147aa, >YP_004251292.1... *
>Cluster 22
0	144aa, >YP_004251275.1... *
1	144aa, >ADX87566.1... at 99.31%
>Cluster 23
0	143aa, >YP_004251244.1... *
1	143aa, >ADX87541.1... at 100.00%
>Cluster 24
0	137aa, >YP_004251271.1... *
1	137aa, >ADX87562.1... at 100.00%
>Cluster 25
0	135aa, >YP_004251278.1... *
1	135aa, >ADX87569.1... at 100.00%
>Cluster 26
0	131aa, >YP_004251259.1... *
1	131aa, >ADX87551.1... at 97.71%
>Cluster 27
0	130aa, >YP_004251267.1... *
1	130aa, >ADX87559.1... at 100.00%
>Cluster 28
0	108aa, >YP_004251252.1... *
1	108aa, >ADX87546.1... at 100.00%
>Cluster 29
0	104aa, >YP_004251262.1... *
1	104aa, >ADX87554.1... at 99.04%
>Cluster 30
0	96aa, >YP_004251279.1... *
1	96aa, >ADX87570.1... at 100.00%
>Cluster 31
0	93aa, >YP_004251276.1... *
1	93aa, >ADX87567.1... at 100.00%
>Cluster 32
0	86aa, >YP_004251257.1... *
>Cluster 33
0	85aa, >YP_004251264.1... *
1	85aa, >ADX87556.1... at 97.65%
>Cluster 34
0	83aa, >YP_004251277.1... *
1	83aa, >ADX87568.1... at 100.00%
>Cluster 35
0	77aa, >YP_004251293.1... *
1	77aa, >ADX87584.1... at 100.00%
>Cluster 36
0	67aa, >YP_004251266.1... *
1	54aa, >ADX87558.1... at 98.15%
>Cluster 37
0	66aa, >YP_004251268.1... *
1	63aa, >ADX87560.1... at 100.00%
>Cluster 38
0	66aa, >YP_004251247.1... *
1	66aa, >ADX87543.1... at 100.00%
>Cluster 39
0	65aa, >YP_004251295.1... *
1	65aa, >ADX87586.1... at 100.00%
>Cluster 40
0	65aa, >YP_004251270.1... *
1	65aa, >ADX87561.1... at 100.00%
>Cluster 41
0	65aa, >YP_004251260.1... *
1	65aa, >ADX87552.1... at 100.00%
>Cluster 42
0	64aa, >YP_004251291.1... *
1	64aa, >ADX87582.1... at 98.44%
>Cluster 43
0	63aa, >YP_004251246.1... *
1	63aa, >ADX87542.1... at 100.00%
>Cluster 44
0	61aa, >YP_004251256.1... *
>Cluster 45
0	57aa, >YP_004251254.1... *
1	57aa, >ADX87548.1... at 100.00%
>Cluster 46
0	56aa, >YP_004251269.1... *
>Cluster 47
0	47aa, >YP_004251258.1... *
>Cluster 48
0	45aa, >YP_004251297.1... *
>Cluster 49
0	41aa, >YP_004251251.1... *
>Cluster 50
0	33aa, >YP_004251248.1... *
>Cluster 51
0	30aa, >YP_004251294.1... *
>Cluster 52
0	28aa, >YP_004251255.1... *
>Cluster 53
0	25aa, >YP_004251245.1... *
