# Supplementary material for: Screening of Potential Vibrio cholerae Bacteriophages for Cholera Therapy: A Comparative Genomic Approach
Source: Front Microbiol. 2022 Mar 29;13:803933. doi: 10.3389/fmicb.2022.803933 (PMC9002330; doi:10.3389/fmicb.2022.803933)
Supplement: Supplementary file 1 [file Data_Sheet_1.ZIP › SupplementaryTablesAndFigures/TableS27.xlsx]

## Sheet: Sheet1
Table S27. Orthologous group of proteins for top 3 phages of Cluster 2
Orthogroup	VC_Phage_ICP1_2006_A_HQ641351.1_Proteins	VC_Phage_ICP1_2006_B_HQ641350.1_Proteins	VC_Phage_ICP1_NC_015157_Protein
OG0000000	ADX88776.1, ADX88814.1, ADX88845.1, ADX88884.1, ADX88894.1	ADX88550.1, ADX88588.1, ADX88619.1, ADX88658.1, ADX88668.1	YP_004250994.1, YP_004251029.1, YP_004251063.1, YP_004251107.1, YP_004251116.1
OG0000001	ADX88782.1, ADX88930.1	ADX88556.1, ADX88704.1	YP_004251000.1, YP_004251152.1
OG0000002	ADX88778.1, ADX88779.1	ADX88552.1, ADX88553.1	YP_004250996.1, YP_004250997.1
OG0000003	ADX88952.1	ADX88726.1	YP_004251171.1
OG0000004	ADX88950.1	ADX88724.1	YP_004251170.1
OG0000005	ADX88948.1	ADX88722.1	YP_004251169.1
OG0000006	ADX88947.1	ADX88721.1	YP_004251168.1
OG0000007	ADX88946.1	ADX88720.1	YP_004251167.1
OG0000008	ADX88944.1	ADX88718.1	YP_004251166.1
OG0000009	ADX88943.1	ADX88717.1	YP_004251165.1
OG0000010	ADX88942.1	ADX88716.1	YP_004251164.1
OG0000011	ADX88941.1	ADX88715.1	YP_004251163.1
OG0000012	ADX88940.1	ADX88714.1	YP_004251162.1
OG0000013	ADX88939.1	ADX88713.1	YP_004251161.1
OG0000014	ADX88938.1	ADX88712.1	YP_004251160.1
OG0000015	ADX88937.1	ADX88711.1	YP_004251159.1
OG0000016	ADX88936.1	ADX88710.1	YP_004251158.1
OG0000017	ADX88935.1	ADX88709.1	YP_004251157.1
OG0000018	ADX88934.1	ADX88708.1	YP_004251156.1
OG0000019	ADX88933.1	ADX88707.1	YP_004251155.1
OG0000020	ADX88932.1	ADX88706.1	YP_004251154.1
OG0000021	ADX88931.1	ADX88705.1	YP_004251153.1
OG0000022	ADX88929.1	ADX88703.1	YP_004251151.1
OG0000023	ADX88928.1	ADX88702.1	YP_004251150.1
OG0000024	ADX88927.1	ADX88701.1	YP_004251149.1
OG0000025	ADX88925.1	ADX88699.1	YP_004251148.1
OG0000026	ADX88924.1	ADX88698.1	YP_004251147.1
OG0000027	ADX88923.1	ADX88697.1	YP_004251146.1
OG0000028	ADX88922.1	ADX88696.1	YP_004251145.1
OG0000029	ADX88921.1	ADX88695.1	YP_004251144.1
OG0000030	ADX88920.1	ADX88694.1	YP_004251143.1
OG0000031	ADX88919.1	ADX88693.1	YP_004251142.1
OG0000032	ADX88918.1	ADX88692.1	YP_004251141.1
OG0000033	ADX88917.1	ADX88691.1	YP_004251140.1
OG0000034	ADX88916.1	ADX88690.1	YP_004251139.1
OG0000035	ADX88915.1	ADX88689.1	YP_004251138.1
OG0000036	ADX88914.1	ADX88688.1	YP_004251137.1
OG0000037	ADX88913.1	ADX88687.1	YP_004251136.1
OG0000038	ADX88912.1	ADX88686.1	YP_004251135.1
OG0000039	ADX88911.1	ADX88685.1	YP_004251134.1
OG0000040	ADX88910.1	ADX88684.1	YP_004251133.1
OG0000041	ADX88909.1	ADX88683.1	YP_004251132.1
OG0000042	ADX88908.1	ADX88682.1	YP_004251131.1
OG0000043	ADX88907.1	ADX88681.1	YP_004251130.1
OG0000044	ADX88906.1	ADX88680.1	YP_004251129.1
OG0000045	ADX88905.1	ADX88679.1	YP_004251128.1
OG0000046	ADX88904.1	ADX88678.1	YP_004251127.1
OG0000047	ADX88903.1	ADX88677.1	YP_004251126.1
OG0000048	ADX88902.1	ADX88676.1	YP_004251125.1
OG0000049	ADX88901.1	ADX88675.1	YP_004251124.1
OG0000050	ADX88900.1	ADX88674.1	YP_004251122.1
OG0000051	ADX88899.1	ADX88673.1	YP_004251121.1
OG0000052	ADX88898.1	ADX88672.1	YP_004251120.1
OG0000053	ADX88897.1	ADX88671.1	YP_004251119.1
OG0000054	ADX88896.1	ADX88670.1	YP_004251118.1
OG0000055	ADX88895.1	ADX88669.1	YP_004251117.1
OG0000056	ADX88893.1	ADX88667.1	YP_004251115.1
OG0000057	ADX88892.1	ADX88666.1	YP_004251114.1
OG0000058	ADX88891.1	ADX88665.1	YP_004251113.1
OG0000059	ADX88890.1	ADX88664.1	YP_004251112.1
OG0000060	ADX88889.1	ADX88663.1	YP_004251111.1
OG0000061	ADX88888.1	ADX88662.1	YP_004251110.1
OG0000062	ADX88887.1	ADX88661.1	YP_004251109.1
OG0000063	ADX88886.1	ADX88660.1	YP_004251108.1
OG0000064	ADX88883.1	ADX88657.1	YP_004251103.1
OG0000065	ADX88882.1	ADX88656.1	YP_004251101.1
OG0000066	ADX88881.1	ADX88655.1	YP_004251100.1
OG0000067	ADX88880.1	ADX88654.1	YP_004251099.1
OG0000068	ADX88879.1	ADX88653.1	YP_004251098.1
OG0000069	ADX88878.1	ADX88652.1	YP_004251097.1
OG0000070	ADX88877.1	ADX88651.1	YP_004251096.1
OG0000071	ADX88876.1	ADX88650.1	YP_004251094.1
OG0000072	ADX88875.1	ADX88649.1	YP_004251093.1
OG0000073	ADX88874.1	ADX88648.1	YP_004251092.1
OG0000074	ADX88873.1	ADX88647.1	YP_004251091.1
OG0000075	ADX88872.1	ADX88646.1	YP_004251090.1
OG0000076	ADX88871.1	ADX88645.1	YP_004251089.1
OG0000077	ADX88870.1	ADX88644.1	YP_004251088.1
OG0000078	ADX88869.1	ADX88643.1	YP_004251087.1
OG0000079	ADX88868.1	ADX88642.1	YP_004251086.1
OG0000080	ADX88867.1	ADX88641.1	YP_004251085.1
OG0000081	ADX88866.1	ADX88640.1	YP_004251084.1
OG0000082	ADX88865.1	ADX88639.1	YP_004251083.1
OG0000083	ADX88864.1	ADX88638.1	YP_004251082.1
OG0000084	ADX88863.1	ADX88637.1	YP_004251081.1
OG0000085	ADX88862.1	ADX88636.1	YP_004251080.1
OG0000086	ADX88861.1	ADX88635.1	YP_004251079.1
OG0000087	ADX88860.1	ADX88634.1	YP_004251078.1
OG0000088	ADX88859.1	ADX88633.1	YP_004251077.1
OG0000089	ADX88858.1	ADX88632.1	YP_004251076.1
OG0000090	ADX88857.1	ADX88631.1	YP_004251075.1
OG0000091	ADX88856.1	ADX88630.1	YP_004251074.1
OG0000092	ADX88855.1	ADX88629.1	YP_004251073.1
OG0000093	ADX88854.1	ADX88628.1	YP_004251072.1
OG0000094	ADX88853.1	ADX88627.1	YP_004251071.1
OG0000095	ADX88852.1	ADX88626.1	YP_004251070.1
OG0000096	ADX88851.1	ADX88625.1	YP_004251069.1
OG0000097	ADX88850.1	ADX88624.1	YP_004251068.1
OG0000098	ADX88849.1	ADX88623.1	YP_004251067.1
OG0000099	ADX88848.1	ADX88622.1	YP_004251066.1
OG0000100	ADX88847.1	ADX88621.1	YP_004251065.1
OG0000101	ADX88846.1	ADX88620.1	YP_004251064.1
OG0000102	ADX88844.1	ADX88618.1	YP_004251062.1
OG0000103	ADX88843.1	ADX88617.1	YP_004251061.1
OG0000104	ADX88840.1	ADX88614.1	YP_004251055.1
OG0000105	ADX88839.1	ADX88613.1	YP_004251054.1
OG0000106	ADX88838.1	ADX88612.1	YP_004251053.1
OG0000107	ADX88837.1	ADX88611.1	YP_004251052.1
OG0000108	ADX88836.1	ADX88610.1	YP_004251051.1
OG0000109	ADX88835.1	ADX88609.1	YP_004251050.1
OG0000110	ADX88834.1	ADX88608.1	YP_004251049.1
OG0000111	ADX88833.1	ADX88607.1	YP_004251048.1
OG0000112	ADX88832.1	ADX88606.1	YP_004251047.1
OG0000113	ADX88831.1	ADX88605.1	YP_004251046.1
OG0000114	ADX88830.1	ADX88604.1	YP_004251045.1
OG0000115	ADX88829.1	ADX88603.1	YP_004251044.1
OG0000116	ADX88828.1	ADX88602.1	YP_004251043.1
OG0000117	ADX88827.1	ADX88601.1	YP_004251042.1
OG0000118	ADX88826.1	ADX88600.1	YP_004251041.1
OG0000119	ADX88825.1	ADX88599.1	YP_004251040.1
OG0000120	ADX88824.1	ADX88598.1	YP_004251039.1
OG0000121	ADX88823.1	ADX88597.1	YP_004251038.1
OG0000122	ADX88822.1	ADX88596.1	YP_004251037.1
OG0000123	ADX88821.1	ADX88595.1	YP_004251036.1
OG0000124	ADX88820.1	ADX88594.1	YP_004251035.1
OG0000125	ADX88819.1	ADX88593.1	YP_004251034.1
OG0000126	ADX88818.1	ADX88592.1	YP_004251033.1
OG0000127	ADX88817.1	ADX88591.1	YP_004251032.1
OG0000128	ADX88816.1	ADX88590.1	YP_004251031.1
OG0000129	ADX88815.1	ADX88589.1	YP_004251030.1
OG0000130	ADX88813.1	ADX88587.1	YP_004251028.1
OG0000131	ADX88812.1	ADX88586.1	YP_004251027.1
OG0000132	ADX88811.1	ADX88585.1	YP_004251026.1
OG0000133	ADX88810.1	ADX88584.1	YP_004251025.1
OG0000134	ADX88809.1	ADX88583.1	YP_004251024.1
OG0000135	ADX88808.1	ADX88582.1	YP_004251023.1
OG0000136	ADX88806.1	ADX88580.1	YP_004251022.1
OG0000137	ADX88804.1	ADX88578.1	YP_004251021.1
OG0000138	ADX88802.1	ADX88576.1	YP_004251020.1
OG0000139	ADX88801.1	ADX88575.1	YP_004251019.1
OG0000140	ADX88800.1	ADX88574.1	YP_004251018.1
OG0000141	ADX88799.1	ADX88573.1	YP_004251017.1
OG0000142	ADX88798.1	ADX88572.1	YP_004251016.1
OG0000143	ADX88797.1	ADX88571.1	YP_004251015.1
OG0000144	ADX88796.1	ADX88570.1	YP_004251014.1
OG0000145	ADX88795.1	ADX88569.1	YP_004251013.1
OG0000146	ADX88794.1	ADX88568.1	YP_004251012.1
OG0000147	ADX88793.1	ADX88567.1	YP_004251011.1
OG0000148	ADX88792.1	ADX88566.1	YP_004251010.1
OG0000149	ADX88791.1	ADX88565.1	YP_004251009.1
OG0000150	ADX88790.1	ADX88564.1	YP_004251008.1
OG0000151	ADX88789.1	ADX88563.1	YP_004251007.1
OG0000152	ADX88788.1	ADX88562.1	YP_004251006.1
OG0000153	ADX88787.1	ADX88561.1	YP_004251005.1
OG0000154	ADX88786.1	ADX88560.1	YP_004251004.1
OG0000155	ADX88785.1	ADX88559.1	YP_004251003.1
OG0000156	ADX88784.1	ADX88558.1	YP_004251002.1
OG0000157	ADX88783.1	ADX88557.1	YP_004251001.1
OG0000158	ADX88781.1	ADX88555.1	YP_004250999.1
OG0000159	ADX88780.1	ADX88554.1	YP_004250998.1
OG0000160	ADX88777.1	ADX88551.1	YP_004250995.1
OG0000161	ADX88775.1	ADX88549.1	YP_004250993.1
OG0000162	ADX88774.1	ADX88548.1	YP_004250992.1
OG0000163	ADX88773.1	ADX88547.1	YP_004250991.1
OG0000164	ADX88772.1	ADX88546.1	YP_004250990.1
OG0000165	ADX88771.1	ADX88545.1	YP_004250989.1
OG0000166	ADX88770.1	ADX88544.1	YP_004250988.1
OG0000167	ADX88769.1	ADX88543.1	YP_004250987.1
OG0000168	ADX88768.1	ADX88542.1	YP_004250986.1
OG0000169	ADX88767.1	ADX88541.1	YP_004250985.1
OG0000170	ADX88766.1	ADX88540.1	YP_004250984.1
OG0000171	ADX88765.1	ADX88539.1	YP_004250983.1
OG0000172	ADX88764.1	ADX88538.1	YP_004250982.1
OG0000173	ADX88763.1	ADX88537.1	YP_004250981.1
OG0000174	ADX88762.1	ADX88536.1	YP_004250980.1
OG0000175	ADX88761.1	ADX88535.1	YP_004250979.1
OG0000176	ADX88760.1	ADX88534.1	YP_004250978.1
OG0000177	ADX88759.1	ADX88533.1	YP_004250977.1
OG0000178	ADX88758.1	ADX88532.1	YP_004250976.1
OG0000179	ADX88757.1	ADX88531.1	YP_004250975.1
OG0000180	ADX88756.1	ADX88530.1	YP_004250974.1
OG0000181	ADX88755.1	ADX88529.1	YP_004250973.1
OG0000182	ADX88754.1	ADX88528.1	YP_004250972.1
OG0000183	ADX88753.1	ADX88527.1	YP_004250971.1
OG0000184	ADX88752.1	ADX88526.1	YP_004250970.1
OG0000185	ADX88751.1	ADX88525.1	YP_004250969.1
OG0000186	ADX88750.1	ADX88524.1	YP_004250968.1
OG0000187	ADX88748.1	ADX88522.1	YP_004250966.1
OG0000188	ADX88747.1	ADX88521.1	YP_004250965.1
OG0000189	ADX88746.1	ADX88520.1	YP_004250964.1
OG0000190	ADX88745.1	ADX88519.1	YP_004250963.1
OG0000191	ADX88744.1	ADX88518.1	YP_004250962.1
OG0000192	ADX88743.1	ADX88517.1	YP_004250961.1
OG0000193	ADX88742.1	ADX88516.1	YP_004250960.1
OG0000194	ADX88741.1	ADX88515.1	YP_004250957.1
OG0000195	ADX88740.1	ADX88514.1	YP_004250956.1
OG0000196	ADX88739.1	ADX88513.1	YP_004250955.1
OG0000197	ADX88738.1	ADX88512.1	YP_004250954.1
OG0000198	ADX88737.1	ADX88511.1	YP_004250953.1
OG0000199	ADX88736.1	ADX88510.1	YP_004250952.1
OG0000200	ADX88735.1	ADX88509.1	YP_004250951.1
OG0000201	ADX88734.1	ADX88508.1	YP_004250950.1
OG0000202	ADX88733.1	ADX88507.1	YP_004250949.1
OG0000203	ADX88732.1	ADX88506.1	YP_004250948.1
OG0000204	ADX88731.1	ADX88505.1	YP_004250947.1
OG0000205	ADX88730.1	ADX88504.1	YP_004250946.1
OG0000206	ADX88729.1	ADX88503.1	YP_004250945.1
OG0000207	ADX88728.1	ADX88502.1	YP_004250944.1
OG0000208	ADX88727.1	ADX88501.1	YP_004250943.1
OG0000209	ADX88951.1	ADX88725.1
OG0000210	ADX88949.1	ADX88723.1
OG0000211	ADX88945.1	ADX88719.1
OG0000212	ADX88926.1	ADX88700.1
OG0000213	ADX88885.1	ADX88659.1
OG0000214	ADX88842.1	ADX88616.1
OG0000215	ADX88841.1	ADX88615.1
OG0000216	ADX88807.1	ADX88581.1
OG0000217	ADX88805.1	ADX88579.1
OG0000218	ADX88803.1	ADX88577.1
OG0000219	ADX88749.1	ADX88523.1
