# Supplementary material for: Screening of Potential Vibrio cholerae Bacteriophages for Cholera Therapy: A Comparative Genomic Approach
Source: Front Microbiol. 2022 Mar 29;13:803933. doi: 10.3389/fmicb.2022.803933 (PMC9002330; doi:10.3389/fmicb.2022.803933)
Supplement: Supplementary file 1 [file Data_Sheet_1.ZIP › SupplementaryTablesAndFigures/TableS28.xlsx]

## Sheet: Sheet1
Table S28. Orthologous group of proteins for top 3 phages of Cluster 4
Orthogroup	VC_Phage_JSF27_KY883658.1_Proteins	VC_Phage_ICP2_2011_A_KM224878.1_Proteins	VC_Phage_ICP2_NC_015158_Proteins
OG0000000	ADX87767.1, ADX87778.1	AII27058.1, AII27069.1	YP_004251185.1, YP_004251196.1
OG0000001	ADX87805.1	AII27101.1	YP_004251228.1, YP_004251229.1
OG0000002	ADX87816.1	AII27114.1	YP_004251243.1
OG0000003	ADX87815.1	AII27113.1	YP_004251242.1
OG0000004	ADX87814.1	AII27112.1	YP_004251241.1
OG0000005	ADX87813.1	AII27110.1	YP_004251238.1
OG0000006	ADX87812.1	AII27109.1	YP_004251237.1
OG0000007	ADX87811.1	AII27108.1	YP_004251236.1
OG0000008	ADX87810.1	AII27107.1	YP_004251235.1
OG0000009	ADX87809.1	AII27106.1	YP_004251234.1
OG0000010	ADX87808.1	AII27105.1	YP_004251233.1
OG0000011	ADX87807.1	AII27103.1	YP_004251231.1
OG0000012	ADX87806.1	AII27102.1	YP_004251230.1
OG0000013	ADX87804.1	AII27100.1	YP_004251227.1
OG0000014	ADX87803.1	AII27099.1	YP_004251226.1
OG0000015	ADX87802.1	AII27098.1	YP_004251225.1
OG0000016	ADX87801.1	AII27097.1	YP_004251224.1
OG0000017	ADX87800.1	AII27095.1	YP_004251222.1
OG0000018	ADX87799.1	AII27094.1	YP_004251221.1
OG0000019	ADX87798.1	AII27093.1	YP_004251220.1
OG0000020	ADX87797.1	AII27092.1	YP_004251219.1
OG0000021	ADX87796.1	AII27091.1	YP_004251218.1
OG0000022	ADX87795.1	AII27090.1	YP_004251217.1
OG0000023	ADX87794.1	AII27088.1	YP_004251215.1
OG0000024	ADX87793.1	AII27087.1	YP_004251214.1
OG0000025	ADX87792.1	AII27086.1	YP_004251213.1
OG0000026	ADX87791.1	AII27085.1	YP_004251212.1
OG0000027	ADX87790.1	AII27083.1	YP_004251210.1
OG0000028	ADX87789.1	AII27082.1	YP_004251209.1
OG0000029	ADX87788.1	AII27081.1	YP_004251208.1
OG0000030	ADX87787.1	AII27080.1	YP_004251207.1
OG0000031	ADX87786.1	AII27079.1	YP_004251206.1
OG0000032	ADX87785.1	AII27078.1	YP_004251205.1
OG0000033	ADX87784.1	AII27076.1	YP_004251203.1
OG0000034	ADX87783.1	AII27075.1	YP_004251202.1
OG0000035	ADX87782.1	AII27073.1	YP_004251200.1
OG0000036	ADX87781.1	AII27072.1	YP_004251199.1
OG0000037	ADX87780.1	AII27071.1	YP_004251198.1
OG0000038	ADX87779.1	AII27070.1	YP_004251197.1
OG0000039	ADX87777.1	AII27068.1	YP_004251195.1
OG0000040	ADX87776.1	AII27067.1	YP_004251194.1
OG0000041	ADX87775.1	AII27066.1	YP_004251193.1
OG0000042	ADX87774.1	AII27065.1	YP_004251192.1
OG0000043	ADX87773.1	AII27064.1	YP_004251191.1
OG0000044	ADX87772.1	AII27063.1	YP_004251190.1
OG0000045	ADX87771.1	AII27062.1	YP_004251189.1
OG0000046	ADX87770.1	AII27061.1	YP_004251188.1
OG0000047	ADX87769.1	AII27060.1	YP_004251187.1
OG0000048	ADX87768.1	AII27059.1	YP_004251186.1
OG0000049	ADX87766.1	AII27057.1	YP_004251184.1
OG0000050	ADX87765.1	AII27056.1	YP_004251183.1
OG0000051	ADX87764.1	AII27055.1	YP_004251182.1
OG0000052	ADX87763.1	AII27054.1	YP_004251181.1
OG0000053	ADX87762.1	AII27053.1	YP_004251180.1
OG0000054	ADX87761.1	AII27052.1	YP_004251179.1
OG0000055	ADX87760.1	AII27051.1	YP_004251178.1
OG0000056	ADX87759.1	AII27050.1	YP_004251177.1
OG0000057	ADX87758.1	AII27049.1	YP_004251176.1
OG0000058	ADX87757.1	AII27047.1	YP_004251174.1
OG0000059	ADX87756.1	AII27046.1	YP_004251173.1
OG0000060	ADX87755.1	AII27045.1
OG0000061		AII27111.1	YP_004251239.1
OG0000062		AII27104.1	YP_004251232.1
OG0000063		AII27089.1	YP_004251216.1
OG0000064		AII27084.1	YP_004251211.1
OG0000065		AII27077.1	YP_004251204.1
OG0000066		AII27074.1	YP_004251201.1
OG0000067		AII27048.1	YP_004251175.1
