# Supplementary material for: Screening of Potential Vibrio cholerae Bacteriophages for Cholera Therapy: A Comparative Genomic Approach
Source: Front Microbiol. 2022 Mar 29;13:803933. doi: 10.3389/fmicb.2022.803933 (PMC9002330; doi:10.3389/fmicb.2022.803933)
Supplement: Supplementary file 1 [file Data_Sheet_1.ZIP › SupplementaryTablesAndFigures/TableS29.xlsx]

## Sheet: Sheet1
Table S29. Orthologous group of proteins for top 3 phages of Cluster 5
Orthogroup	VC_Phage_JA_1_NC_021540_Proteins	VC_Phage_VCO139_NC_049350_Proteins	VC_Phage_phi1_NC_028799_Proteins
OG0000000	YP_008126795.1, YP_008126804.1, YP_008126810.1	YP_009874334.1, YP_009874343.1, YP_009874349.1	YP_009198570.1, YP_009198579.1, YP_009198580.1
OG0000001	YP_008126835.1, YP_008126836.1	YP_009874374.1, YP_009874375.1	YP_009198614.1
OG0000002	YP_008126839.1	YP_009874379.1	YP_009198623.1, YP_009198625.1
OG0000003	YP_008126833.1	YP_009874372.1	YP_009198610.1, YP_009198611.1
OG0000004	YP_008126842.1	YP_009874382.1	YP_009198628.1
OG0000005	YP_008126838.1	YP_009874377.1	YP_009198616.1
OG0000006	YP_008126837.1	YP_009874376.1	YP_009198615.1
OG0000007	YP_008126834.1	YP_009874373.1	YP_009198613.1
OG0000008	YP_008126831.1	YP_009874370.1	YP_009198607.1
OG0000009	YP_008126830.1	YP_009874369.1	YP_009198606.1
OG0000010	YP_008126829.1	YP_009874368.1	YP_009198605.1
OG0000011	YP_008126828.1	YP_009874367.1	YP_009198604.1
OG0000012	YP_008126826.1	YP_009874365.1	YP_009198602.1
OG0000013	YP_008126825.1	YP_009874364.1	YP_009198601.1
OG0000014	YP_008126824.1	YP_009874363.1	YP_009198600.1
OG0000015	YP_008126823.1	YP_009874362.1	YP_009198599.1
OG0000016	YP_008126822.1	YP_009874361.1	YP_009198598.1
OG0000017	YP_008126821.1	YP_009874360.1	YP_009198597.1
OG0000018	YP_008126820.1	YP_009874359.1	YP_009198596.1
OG0000019	YP_008126819.1	YP_009874358.1	YP_009198595.1
OG0000020	YP_008126818.1	YP_009874357.1	YP_009198594.1
OG0000021	YP_008126817.1	YP_009874356.1	YP_009198593.1
OG0000022	YP_008126816.1	YP_009874355.1	YP_009198592.1
OG0000023	YP_008126815.1	YP_009874354.1	YP_009198589.1
OG0000024	YP_008126814.1	YP_009874353.1	YP_009198588.1
OG0000025	YP_008126813.1	YP_009874352.1	YP_009198587.1
OG0000026	YP_008126812.1	YP_009874351.1	YP_009198586.1
OG0000027	YP_008126811.1	YP_009874350.1	YP_009198585.1
OG0000028	YP_008126808.1	YP_009874347.1	YP_009198584.1
OG0000029	YP_008126807.1	YP_009874346.1	YP_009198583.1
OG0000030	YP_008126806.1	YP_009874345.1	YP_009198582.1
OG0000031	YP_008126805.1	YP_009874344.1	YP_009198581.1
OG0000032	YP_008126803.1	YP_009874342.1	YP_009198578.1
OG0000033	YP_008126802.1	YP_009874341.1	YP_009198577.1
OG0000034	YP_008126801.1	YP_009874340.1	YP_009198576.1
OG0000035	YP_008126799.1	YP_009874338.1	YP_009198572.1
OG0000036	YP_008126798.1	YP_009874337.1	YP_009198571.1
OG0000037	YP_008126794.1	YP_009874333.1	YP_009198568.1
OG0000038	YP_008126793.1	YP_009874332.1	YP_009198567.1
OG0000039	YP_008126792.1	YP_009874331.1	YP_009198566.1
OG0000040	YP_008126791.1	YP_009874330.1	YP_009198565.1
OG0000041	YP_008126790.1	YP_009874329.1	YP_009198564.1
OG0000042	YP_008126789.1	YP_009874328.1	YP_009198563.1
OG0000043	YP_008126788.1	YP_009874327.1	YP_009198562.1
OG0000044	YP_008126787.1	YP_009874326.1	YP_009198561.1
OG0000045	YP_008126786.1	YP_009874325.1	YP_009198559.1
OG0000046	YP_008126785.1	YP_009874324.1	YP_009198558.1
OG0000047	YP_008126784.1	YP_009874323.1	YP_009198556.1
OG0000048	YP_008126783.1	YP_009874322.1	YP_009198554.1
OG0000049	YP_008126782.1	YP_009874321.1	YP_009198552.1
OG0000050	YP_008126781.1	YP_009874320.1	YP_009198551.1
OG0000051	YP_008126780.1	YP_009874319.1	YP_009198550.1
OG0000052	YP_008126779.1	YP_009874318.1	YP_009198547.1
OG0000053	YP_008126778.1	YP_009874317.1	YP_009198546.1
OG0000054	YP_008126777.1	YP_009874316.1	YP_009198545.1
OG0000055	YP_008126776.1	YP_009874315.1	YP_009198541.1
OG0000056	YP_008126775.1	YP_009874314.1	YP_009198538.1
OG0000057	YP_008126774.1	YP_009874313.1	YP_009198535.1
OG0000058	YP_008126773.1	YP_009874312.1	YP_009198534.1
OG0000059	YP_008126772.1	YP_009874311.1	YP_009198530.1
OG0000060	YP_008126771.1	YP_009874310.1	YP_009198529.1
OG0000061	YP_008126770.1	YP_009874309.1	YP_009198528.1
OG0000062	YP_008126768.1	YP_009874307.1	YP_009198527.1
OG0000063	YP_008126767.1	YP_009874306.1	YP_009198524.1
OG0000064	YP_008126841.1	YP_009874381.1
OG0000065	YP_008126840.1	YP_009874380.1
OG0000066	YP_008126832.1	YP_009874371.1
OG0000067	YP_008126827.1	YP_009874366.1
OG0000068	YP_008126809.1	YP_009874348.1
OG0000069	YP_008126800.1	YP_009874339.1
OG0000070	YP_008126797.1	YP_009874336.1
OG0000071	YP_008126796.1	YP_009874335.1
OG0000072	YP_008126769.1	YP_009874308.1
OG0000073	YP_008126766.1	YP_009874305.1
OG0000074	YP_008126764.1	YP_009874304.1
