# Supplementary material for: Screening of Potential Vibrio cholerae Bacteriophages for Cholera Therapy: A Comparative Genomic Approach
Source: Front Microbiol. 2022 Mar 29;13:803933. doi: 10.3389/fmicb.2022.803933 (PMC9002330; doi:10.3389/fmicb.2022.803933)
Supplement: Supplementary file 1 [file Data_Sheet_1.ZIP › SupplementaryTablesAndFigures/TableS3.xlsx]

## Sheet: TableS3_1
Table S3. Average nucleotide identity (ANI) among the first 15 Phages of Cluster 1
#ANIm results
	VC_Phage_ICP3_NC_015159_CG.fasta	VC_Phage_ICP3_2009_A_HQ641342.1_CG.fasta	VC_Phage_JSF34_KY883653.1_CG.fasta	VC_Phage_JSF24_KY883652.1_CG.fasta	VC_Phage_JSF20_KY883651.1_CG.fasta	VC_Phage_ICP3_2007_A_HQ641344.1_CG.fasta	VC_Phage_ICP3_2008_A_HQ641343.1_CG.fasta	VC_Phage_JSF35_KY883648.1_CG.fasta	VC_Phage_JSF31_KY883645.1_CG.fasta	VC_Phage_JSF18_KY883650.1_CG.fasta	VC_Phage_JSF28_KY883643.1_CG.fasta	VC_Phage_ICP3_2009_B_HQ641341.1_CG.fasta	VC_Phage_JSF25_MF574151.1_CG.fasta	VC_Phage_JSF30_KY883644.1_CG.fasta	VC_Phage_JSF11_KY883641.1_CG.fasta
VC_Phage_ICP3_NC_015159_CG.fasta	*	99.66	99.58	99.58	99.58	99.54	99.39	99.26	99.22	99.34	99.28	99.33	99.29	99.6	99.65
VC_Phage_ICP3_2009_A_HQ641342.1_CG.fasta	99.66	*	99.9	99.9	99.9	99.74	99.66	99.83	99.82	99.81	99.75	99.8	99.75	99.85	99.8
VC_Phage_JSF34_KY883653.1_CG.fasta	99.48	99.9	*	100	100	99.65	99.43	99.56	99.63	99.65	99.54	99.65	99.58	99.76	99.7
VC_Phage_JSF24_KY883652.1_CG.fasta	99.48	99.9	100	*	100	99.65	99.43	99.56	99.63	99.65	99.54	99.65	99.58	99.76	99.7
VC_Phage_JSF20_KY883651.1_CG.fasta	99.48	99.9	100	100	*	99.65	99.43	99.56	99.63	99.65	99.54	99.65	99.58	99.76	99.7
VC_Phage_ICP3_2007_A_HQ641344.1_CG.fasta	99.54	99.74	99.65	99.65	99.65	*	99.73	99.58	99.56	99.57	99.51	99.56	99.51	99.67	99.86
VC_Phage_ICP3_2008_A_HQ641343.1_CG.fasta	99.39	99.66	99.57	99.57	99.57	99.73	*	99.49	99.49	99.48	99.43	99.47	99.42	99.59	99.84
VC_Phage_JSF35_KY883648.1_CG.fasta	99.26	99.83	99.72	99.72	99.72	99.58	99.49	*	99.91	99.78	99.74	99.72	99.73	99.68	99.63
VC_Phage_JSF31_KY883645.1_CG.fasta	99.22	99.67	99.63	99.63	99.63	99.41	99.49	99.91	*	99.81	99.73	99.7	99.75	99.46	99.57
VC_Phage_JSF18_KY883650.1_CG.fasta	99.25	99.66	99.65	99.65	99.65	99.42	99.48	99.78	99.81	*	99.86	99.71	99.94	99.5	99.6
VC_Phage_JSF28_KY883643.1_CG.fasta	99.19	99.6	99.54	99.54	99.54	99.35	99.43	99.74	99.73	99.86	*	99.64	99.8	99.43	99.51
VC_Phage_ICP3_2009_B_HQ641341.1_CG.fasta	99.33	99.8	99.8	99.8	99.8	99.56	99.47	99.72	99.7	99.71	99.64	*	99.64	99.64	99.61
VC_Phage_JSF25_MF574151.1_CG.fasta	99.29	99.75	99.74	99.74	99.74	99.51	99.42	99.73	99.75	99.94	99.63	99.64	*	99.66	99.54
VC_Phage_JSF30_KY883644.1_CG.fasta	99.6	99.85	99.76	99.76	99.76	99.67	99.59	99.68	99.62	99.66	99.41	99.64	99.66	*	99.73
VC_Phage_JSF11_KY883641.1_CG.fasta	99.65	99.8	99.7	99.7	99.7	99.86	99.84	99.63	99.57	99.6	99.3	99.61	99.54	99.73	*

## Sheet: TableS3_2
Table S3. Average nucleotide identity (ANI) among the last 7 Phages of Cluster 1
#ANIm results
	VC_Phage_JSF36_KY883649.1_CG.fasta	VC_Phage_JSF32_KY883646.1_CG.fasta	VC_Phage_N4_NC_013651_CG.fasta	VC_Phage_JSF37_MT215167.1_CG.fasta	VC_Phage_Rostov1_MG957431.1_CG.fasta	VC_Phage_VP3_JQ780163.1_CG.fasta	VC_Phage_VP4_NC_007149_CG.fasta
VC_Phage_JSF36_KY883649.1_CG.fasta	*	99.96	96.54	99.82	96.42	94.31	94.14
VC_Phage_JSF32_KY883646.1_CG.fasta	99.96	*	96.57	99.78	96.45	94.31	94.15
VC_Phage_N4_NC_013651_CG.fasta	96.54	96.55	*	96.37	99.82	94.49	94.31
VC_Phage_JSF37_MT215167.1_CG.fasta	99.82	99.78	96.37	*	96.25	94.14	93.97
VC_Phage_Rostov1_MG957431.1_CG.fasta	96.44	96.45	99.82	96.27	*	94.43	94.42
VC_Phage_VP3_JQ780163.1_CG.fasta	94.31	94.31	94.49	94.14	94.43	*	99.89
VC_Phage_VP4_NC_007149_CG.fasta	94.14	94.14	94.31	93.97	94.42	99.89	*
