# Supplementary material for: Screening of Potential Vibrio cholerae Bacteriophages for Cholera Therapy: A Comparative Genomic Approach
Source: Front Microbiol. 2022 Mar 29;13:803933. doi: 10.3389/fmicb.2022.803933 (PMC9002330; doi:10.3389/fmicb.2022.803933)
Supplement: Supplementary file 1 [file Data_Sheet_1.ZIP › SupplementaryTablesAndFigures/TableS30.xlsx]

## Sheet: Sheet1
Table S30. Protein sequence level cluster among ICP1 and ICP1_2006_A by CD-HIT
>Cluster 0
0	1076aa, >YP_004251146.1... *
1	1076aa, >ADX88923.1... at 100.00%
>Cluster 1
0	903aa, >YP_004250999.1... *
1	903aa, >ADX88781.1... at 99.78%
>Cluster 2
0	695aa, >YP_004251054.1... *
>Cluster 3
0	679aa, >YP_004250998.1... *
>Cluster 4
0	555aa, >YP_004251041.1... *
1	495aa, >ADX88826.1... at 99.39%
>Cluster 5
0	519aa, >YP_004251118.1... *
1	519aa, >ADX88896.1... at 100.00%
>Cluster 6
0	508aa, >YP_004251069.1... *
1	508aa, >ADX88851.1... at 100.00%
>Cluster 7
0	488aa, >YP_004251171.1... *
1	439aa, >ADX88952.1... at 99.09%
>Cluster 8
0	476aa, >YP_004251070.1... *
1	476aa, >ADX88852.1... at 100.00%
>Cluster 9
0	473aa, >YP_004251014.1... *
1	473aa, >ADX88796.1... at 100.00%
>Cluster 10
0	471aa, >YP_004251089.1... *
1	471aa, >ADX88871.1... at 99.79%
>Cluster 11
0	463aa, >YP_004251025.1... *
1	463aa, >ADX88810.1... at 100.00%
>Cluster 12
0	450aa, >YP_004251158.1... *
1	450aa, >ADX88936.1... at 99.78%
>Cluster 13
0	450aa, >YP_004251147.1... *
1	450aa, >ADX88924.1... at 99.78%
>Cluster 14
0	436aa, >YP_004251107.1... *
1	47aa, >ADX88885.1... at 100.00%
2	397aa, >ADX88884.1... at 96.22%
>Cluster 15
0	422aa, >YP_004251116.1... *
1	417aa, >ADX88894.1... at 100.00%
>Cluster 16
0	412aa, >YP_004251063.1... *
1	412aa, >ADX88845.1... at 99.76%
>Cluster 17
0	396aa, >YP_004251072.1... *
>Cluster 18
0	388aa, >YP_004251009.1... *
1	388aa, >ADX88791.1... at 100.00%
>Cluster 19
0	355aa, >YP_004251011.1... *
1	355aa, >ADX88793.1... at 99.72%
>Cluster 20
0	353aa, >YP_004251066.1... *
1	353aa, >ADX88848.1... at 99.72%
>Cluster 21
0	342aa, >YP_004251022.1... *
1	342aa, >ADX88806.1... at 100.00%
>Cluster 22
0	339aa, >YP_004251064.1... *
1	339aa, >ADX88846.1... at 99.41%
>Cluster 23
0	337aa, >YP_004251132.1... *
1	337aa, >ADX88909.1... at 100.00%
>Cluster 24
0	337aa, >YP_004251017.1... *
1	337aa, >ADX88799.1... at 99.70%
>Cluster 25
0	331aa, >YP_004250969.1... *
1	297aa, >ADX88751.1... at 100.00%
>Cluster 26
0	326aa, >YP_004251154.1... *
1	326aa, >ADX88932.1... at 100.00%
>Cluster 27
0	325aa, >YP_004251026.1... *
1	325aa, >ADX88811.1... at 99.69%
>Cluster 28
0	325aa, >YP_004251020.1... *
1	318aa, >ADX88802.1... at 99.69%
>Cluster 29
0	324aa, >YP_004250994.1... *
1	324aa, >ADX88776.1... at 99.69%
>Cluster 30
0	321aa, >YP_004251136.1... *
1	321aa, >ADX88913.1... at 99.38%
>Cluster 31
0	285aa, >YP_004251115.1... *
1	285aa, >ADX88893.1... at 100.00%
>Cluster 32
0	280aa, >YP_004251170.1... *
1	280aa, >ADX88950.1... at 99.29%
>Cluster 33
0	278aa, >YP_004251139.1... *
1	278aa, >ADX88916.1... at 100.00%
>Cluster 34
0	278aa, >YP_004251067.1... *
1	278aa, >ADX88849.1... at 98.92%
>Cluster 35
0	272aa, >YP_004251000.1... *
1	272aa, >ADX88782.1... at 100.00%
>Cluster 36
0	270aa, >YP_004251151.1... *
1	270aa, >ADX88929.1... at 100.00%
>Cluster 37
0	264aa, >YP_004251053.1... *
1	264aa, >ADX88838.1... at 100.00%
>Cluster 38
0	261aa, >YP_004251013.1... *
>Cluster 39
0	261aa, >YP_004250946.1... *
1	261aa, >ADX88730.1... at 100.00%
>Cluster 40
0	257aa, >YP_004251016.1... *
1	257aa, >ADX88798.1... at 100.00%
>Cluster 41
0	252aa, >YP_004251167.1... *
1	252aa, >ADX88946.1... at 99.21%
>Cluster 42
0	242aa, >YP_004251030.1... *
1	242aa, >ADX88815.1... at 100.00%
>Cluster 43
0	240aa, >YP_004251021.1... *
1	240aa, >ADX88804.1... at 100.00%
>Cluster 44
0	238aa, >YP_004251150.1... *
1	238aa, >ADX88928.1... at 100.00%
>Cluster 45
0	236aa, >YP_004251114.1... *
1	236aa, >ADX88892.1... at 100.00%
>Cluster 46
0	236aa, >YP_004251112.1... *
1	236aa, >ADX88890.1... at 100.00%
>Cluster 47
0	227aa, >YP_004250945.1... *
1	227aa, >ADX88729.1... at 100.00%
>Cluster 48
0	226aa, >YP_004251029.1... *
1	226aa, >ADX88814.1... at 100.00%
>Cluster 49
0	221aa, >YP_004251121.1... *
1	221aa, >ADX88899.1... at 100.00%
>Cluster 50
0	219aa, >YP_004251032.1... *
1	219aa, >ADX88817.1... at 100.00%
>Cluster 51
0	211aa, >YP_004250977.1... *
1	211aa, >ADX88759.1... at 100.00%
>Cluster 52
0	210aa, >YP_004251152.1... *
1	210aa, >ADX88930.1... at 100.00%
>Cluster 53
0	205aa, >YP_004251164.1... *
1	205aa, >ADX88942.1... at 99.51%
>Cluster 54
0	204aa, >YP_004251019.1... *
1	204aa, >ADX88801.1... at 99.51%
>Cluster 55
0	203aa, >YP_004251113.1... *
1	203aa, >ADX88891.1... at 100.00%
>Cluster 56
0	193aa, >YP_004251043.1... *
1	193aa, >ADX88828.1... at 100.00%
>Cluster 57
0	193aa, >YP_004250981.1... *
1	193aa, >ADX88763.1... at 100.00%
>Cluster 58
0	190aa, >YP_004250990.1... *
1	190aa, >ADX88772.1... at 100.00%
>Cluster 59
0	188aa, >YP_004251062.1... *
1	188aa, >ADX88844.1... at 100.00%
>Cluster 60
0	185aa, >YP_004251068.1... *
1	185aa, >ADX88850.1... at 100.00%
>Cluster 61
0	183aa, >YP_004251058.1... *
>Cluster 62
0	182aa, >YP_004251119.1... *
1	182aa, >ADX88897.1... at 100.00%
>Cluster 63
0	182aa, >YP_004251079.1... *
1	182aa, >ADX88861.1... at 100.00%
>Cluster 64
0	180aa, >YP_004251023.1... *
1	180aa, >ADX88808.1... at 100.00%
>Cluster 65
0	179aa, >YP_004251088.1... *
1	179aa, >ADX88870.1... at 100.00%
>Cluster 66
0	175aa, >YP_004251048.1... *
1	175aa, >ADX88833.1... at 100.00%
>Cluster 67
0	170aa, >YP_004251143.1... *
1	170aa, >ADX88920.1... at 100.00%
>Cluster 68
0	167aa, >YP_004251094.1... *
1	167aa, >ADX88876.1... at 99.40%
>Cluster 69
0	166aa, >YP_004251105.1... *
>Cluster 70
0	165aa, >YP_004251055.1... *
1	156aa, >ADX88840.1... at 91.67%
>Cluster 71
0	164aa, >YP_004251148.1... *
>Cluster 72
0	158aa, >YP_004251060.1... *
>Cluster 73
0	155aa, >YP_004251141.1... *
1	155aa, >ADX88918.1... at 100.00%
>Cluster 74
0	155aa, >YP_004250996.1... *
1	155aa, >ADX88778.1... at 100.00%
>Cluster 75
0	153aa, >YP_004251024.1... *
1	153aa, >ADX88809.1... at 100.00%
>Cluster 76
0	152aa, >YP_004251028.1... *
>Cluster 77
0	151aa, >YP_004251080.1... *
1	151aa, >ADX88862.1... at 100.00%
>Cluster 78
0	151aa, >YP_004251076.1... *
1	151aa, >ADX88858.1... at 100.00%
>Cluster 79
0	147aa, >YP_004251075.1... *
1	147aa, >ADX88857.1... at 100.00%
>Cluster 80
0	142aa, >YP_004251161.1... *
1	142aa, >ADX88939.1... at 100.00%
>Cluster 81
0	141aa, >YP_004251031.1... *
1	141aa, >ADX88816.1... at 100.00%
>Cluster 82
0	140aa, >YP_004251111.1... *
1	140aa, >ADX88889.1... at 100.00%
>Cluster 83
0	139aa, >YP_004251042.1... *
>Cluster 84
0	139aa, >YP_004251027.1... *
1	139aa, >ADX88812.1... at 100.00%
>Cluster 85
0	138aa, >YP_004250958.1... *
>Cluster 86
0	137aa, >YP_004251166.1... *
>Cluster 87
0	137aa, >YP_004251018.1... *
1	137aa, >ADX88800.1... at 99.27%
>Cluster 88
0	137aa, >YP_004251010.1... *
1	137aa, >ADX88792.1... at 99.27%
>Cluster 89
0	136aa, >YP_004251135.1... *
1	136aa, >ADX88912.1... at 100.00%
>Cluster 90
0	134aa, >YP_004251015.1... *
1	134aa, >ADX88797.1... at 100.00%
>Cluster 91
0	133aa, >YP_004251061.1... *
1	133aa, >ADX88843.1... at 93.98%
>Cluster 92
0	131aa, >YP_004251124.1... *
1	131aa, >ADX88901.1... at 100.00%
>Cluster 93
0	130aa, >YP_004251073.1... *
>Cluster 94
0	127aa, >YP_004251108.1... *
1	127aa, >ADX88886.1... at 100.00%
>Cluster 95
0	127aa, >YP_004251065.1... *
1	127aa, >ADX88847.1... at 99.21%
>Cluster 96
0	126aa, >YP_004251128.1... *
1	126aa, >ADX88905.1... at 100.00%
>Cluster 97
0	125aa, >YP_004250972.1... *
1	125aa, >ADX88754.1... at 99.20%
>Cluster 98
0	124aa, >YP_004251077.1... *
1	124aa, >ADX88859.1... at 100.00%
>Cluster 99
0	121aa, >YP_004250948.1... *
1	118aa, >ADX88732.1... at 100.00%
>Cluster 100
0	120aa, >YP_004251034.1... *
1	120aa, >ADX88819.1... at 100.00%
>Cluster 101
0	120aa, >YP_004251012.1... *
1	120aa, >ADX88794.1... at 100.00%
>Cluster 102
0	118aa, >YP_004251052.1... *
1	118aa, >ADX88837.1... at 100.00%
>Cluster 103
0	116aa, >YP_004250989.1... *
1	116aa, >ADX88771.1... at 100.00%
>Cluster 104
0	116aa, >YP_004250962.1... *
1	116aa, >ADX88744.1... at 100.00%
>Cluster 105
0	114aa, >YP_004251081.1... *
1	114aa, >ADX88863.1... at 100.00%
>Cluster 106
0	113aa, >YP_004251091.1... *
1	113aa, >ADX88873.1... at 99.12%
>Cluster 107
0	113aa, >YP_004250992.1... *
1	113aa, >ADX88774.1... at 100.00%
>Cluster 108
0	112aa, >YP_004251035.1... *
1	112aa, >ADX88820.1... at 100.00%
>Cluster 109
0	110aa, >YP_004251033.1... *
1	110aa, >ADX88818.1... at 100.00%
>Cluster 110
0	110aa, >YP_004251003.1... *
1	110aa, >ADX88785.1... at 100.00%
>Cluster 111
0	109aa, >YP_004250975.1... *
1	109aa, >ADX88757.1... at 100.00%
>Cluster 112
0	109aa, >YP_004250949.1... *
1	109aa, >ADX88733.1... at 100.00%
>Cluster 113
0	108aa, >YP_004251057.1... *
>Cluster 114
0	107aa, >YP_004250982.1... *
1	107aa, >ADX88764.1... at 100.00%
>Cluster 115
0	107aa, >YP_004250980.1... *
1	107aa, >ADX88762.1... at 100.00%
>Cluster 116
0	106aa, >YP_004251051.1... *
1	106aa, >ADX88836.1... at 99.06%
>Cluster 117
0	106aa, >YP_004251038.1... *
1	106aa, >ADX88823.1... at 99.06%
>Cluster 118
0	105aa, >YP_004251127.1... *
1	105aa, >ADX88904.1... at 99.05%
>Cluster 119
0	103aa, >YP_004251169.1... *
1	103aa, >ADX88948.1... at 100.00%
>Cluster 120
0	102aa, >YP_004251137.1... *
1	102aa, >ADX88914.1... at 100.00%
>Cluster 121
0	102aa, >YP_004250988.1... *
>Cluster 122
0	99aa, >YP_004251045.1... *
1	99aa, >ADX88830.1... at 100.00%
>Cluster 123
0	96aa, >YP_004250957.1... *
>Cluster 124
0	95aa, >YP_004251130.1... *
1	95aa, >ADX88907.1... at 100.00%
>Cluster 125
0	95aa, >YP_004251103.1... *
1	95aa, >ADX88883.1... at 93.68%
>Cluster 126
0	95aa, >YP_004251044.1... *
1	95aa, >ADX88829.1... at 98.95%
>Cluster 127
0	94aa, >YP_004250974.1... *
1	94aa, >ADX88756.1... at 100.00%
>Cluster 128
0	94aa, >YP_004250951.1... *
1	94aa, >ADX88735.1... at 100.00%
>Cluster 129
0	93aa, >YP_004251156.1... *
1	93aa, >ADX88934.1... at 100.00%
>Cluster 130
0	93aa, >YP_004251046.1... *
1	93aa, >ADX88831.1... at 100.00%
>Cluster 131
0	92aa, >YP_004251056.1... *
>Cluster 132
0	92aa, >YP_004251004.1... *
1	92aa, >ADX88786.1... at 100.00%
>Cluster 133
0	92aa, >YP_004250959.1... *
>Cluster 134
0	91aa, >YP_004251102.1... *
>Cluster 135
0	91aa, >YP_004251085.1... *
>Cluster 136
0	91aa, >YP_004251074.1... *
1	91aa, >ADX88856.1... at 100.00%
>Cluster 137
0	89aa, >YP_004250964.1... *
1	89aa, >ADX88746.1... at 100.00%
>Cluster 138
0	86aa, >YP_004251163.1... *
1	86aa, >ADX88941.1... at 100.00%
>Cluster 139
0	86aa, >YP_004250976.1... *
>Cluster 140
0	85aa, >YP_004251110.1... *
1	85aa, >ADX88888.1... at 100.00%
>Cluster 141
0	85aa, >YP_004251100.1... *
1	85aa, >ADX88881.1... at 100.00%
>Cluster 142
0	83aa, >YP_004251082.1... *
1	83aa, >ADX88864.1... at 100.00%
>Cluster 143
0	83aa, >YP_004251047.1... *
1	83aa, >ADX88832.1... at 100.00%
>Cluster 144
0	83aa, >YP_004251005.1... *
1	83aa, >ADX88787.1... at 100.00%
>Cluster 145
0	82aa, >YP_004251126.1... *
1	82aa, >ADX88903.1... at 100.00%
>Cluster 146
0	81aa, >YP_004251162.1... *
1	81aa, >ADX88940.1... at 100.00%
>Cluster 147
0	80aa, >YP_004250984.1... *
1	80aa, >ADX88766.1... at 100.00%
>Cluster 148
0	79aa, >YP_004250961.1... *
>Cluster 149
0	77aa, >YP_004251160.1... *
1	77aa, >ADX88938.1... at 100.00%
>Cluster 150
0	77aa, >YP_004251131.1... *
1	77aa, >ADX88908.1... at 100.00%
>Cluster 151
0	77aa, >YP_004251101.1... *
1	77aa, >ADX88882.1... at 100.00%
>Cluster 152
0	77aa, >YP_004251036.1... *
1	77aa, >ADX88821.1... at 100.00%
>Cluster 153
0	77aa, >YP_004250978.1... *
1	77aa, >ADX88760.1... at 100.00%
>Cluster 154
0	76aa, >YP_004251168.1... *
1	76aa, >ADX88947.1... at 100.00%
>Cluster 155
0	76aa, >YP_004251120.1... *
1	76aa, >ADX88898.1... at 100.00%
>Cluster 156
0	76aa, >YP_004251087.1... *
1	76aa, >ADX88869.1... at 100.00%
>Cluster 157
0	76aa, >YP_004250987.1... *
>Cluster 158
0	75aa, >YP_004251092.1... *
1	75aa, >ADX88874.1... at 100.00%
>Cluster 159
0	75aa, >YP_004251007.1... *
1	75aa, >ADX88789.1... at 100.00%
>Cluster 160
0	75aa, >YP_004250971.1... *
1	75aa, >ADX88753.1... at 100.00%
>Cluster 161
0	74aa, >YP_004250947.1... *
1	60aa, >ADX88731.1... at 98.33%
>Cluster 162
0	73aa, >YP_004251142.1... *
1	73aa, >ADX88919.1... at 100.00%
>Cluster 163
0	73aa, >YP_004250968.1... *
1	73aa, >ADX88750.1... at 100.00%
>Cluster 164
0	73aa, >YP_004250963.1... *
1	73aa, >ADX88745.1... at 100.00%
>Cluster 165
0	72aa, >YP_004251149.1... *
1	72aa, >ADX88927.1... at 100.00%
>Cluster 166
0	72aa, >YP_004251129.1... *
1	72aa, >ADX88906.1... at 100.00%
>Cluster 167
0	72aa, >YP_004251099.1... *
1	72aa, >ADX88880.1... at 98.61%
>Cluster 168
0	72aa, >YP_004251039.1... *
1	72aa, >ADX88824.1... at 100.00%
>Cluster 169
0	72aa, >YP_004250995.1... *
1	72aa, >ADX88777.1... at 100.00%
>Cluster 170
0	72aa, >YP_004250986.1... *
1	72aa, >ADX88768.1... at 100.00%
>Cluster 171
0	71aa, >YP_004251104.1... *
>Cluster 172
0	71aa, >YP_004251002.1... *
1	71aa, >ADX88784.1... at 100.00%
>Cluster 173
0	71aa, >YP_004250973.1... *
1	71aa, >ADX88755.1... at 100.00%
>Cluster 174
0	71aa, >YP_004250943.1... *
1	71aa, >ADX88727.1... at 100.00%
>Cluster 175
0	70aa, >YP_004251165.1... *
1	70aa, >ADX88943.1... at 100.00%
>Cluster 176
0	70aa, >YP_004250965.1... *
1	70aa, >ADX88747.1... at 100.00%
>Cluster 177
0	69aa, >YP_004251037.1... *
>Cluster 178
0	68aa, >YP_004251155.1... *
>Cluster 179
0	68aa, >YP_004250953.1... *
1	68aa, >ADX88737.1... at 100.00%
>Cluster 180
0	67aa, >YP_004251145.1... *
1	67aa, >ADX88922.1... at 100.00%
>Cluster 181
0	66aa, >YP_004250997.1... *
1	66aa, >ADX88779.1... at 100.00%
>Cluster 182
0	64aa, >YP_004251086.1... *
1	64aa, >ADX88868.1... at 100.00%
>Cluster 183
0	64aa, >YP_004251001.1... *
1	64aa, >ADX88783.1... at 100.00%
>Cluster 184
0	64aa, >YP_004250985.1... *
>Cluster 185
0	63aa, >YP_004251125.1... *
1	63aa, >ADX88902.1... at 100.00%
>Cluster 186
0	63aa, >YP_004250954.1... *
1	63aa, >ADX88738.1... at 100.00%
>Cluster 187
0	63aa, >YP_004250952.1... *
1	63aa, >ADX88736.1... at 100.00%
>Cluster 188
0	62aa, >YP_004251157.1... *
>Cluster 189
0	62aa, >YP_004251122.1... *
1	62aa, >ADX88900.1... at 100.00%
>Cluster 190
0	62aa, >YP_004251098.1... *
1	62aa, >ADX88879.1... at 98.39%
>Cluster 191
0	62aa, >YP_004251050.1... *
1	62aa, >ADX88835.1... at 100.00%
>Cluster 192
0	62aa, >YP_004251040.1... *
1	62aa, >ADX88825.1... at 100.00%
>Cluster 193
0	61aa, >YP_004251083.1... *
1	61aa, >ADX88865.1... at 100.00%
>Cluster 194
0	61aa, >YP_004250944.1... *
1	61aa, >ADX88728.1... at 100.00%
>Cluster 195
0	60aa, >YP_004251153.1... *
1	60aa, >ADX88931.1... at 100.00%
>Cluster 196
0	60aa, >YP_004251109.1... *
>Cluster 197
0	60aa, >YP_004251084.1... *
1	60aa, >ADX88866.1... at 100.00%
>Cluster 198
0	60aa, >YP_004251078.1... *
1	60aa, >ADX88860.1... at 98.33%
>Cluster 199
0	60aa, >YP_004251008.1... *
1	60aa, >ADX88790.1... at 98.33%
>Cluster 200
0	60aa, >YP_004251006.1... *
1	60aa, >ADX88788.1... at 100.00%
>Cluster 201
0	60aa, >YP_004250993.1... *
1	60aa, >ADX88775.1... at 100.00%
>Cluster 202
0	59aa, >YP_004250983.1... *
1	59aa, >ADX88765.1... at 100.00%
>Cluster 203
0	59aa, >YP_004250979.1... *
>Cluster 204
0	59aa, >YP_004250970.1... *
>Cluster 205
0	58aa, >YP_004251117.1... *
1	58aa, >ADX88895.1... at 100.00%
>Cluster 206
0	58aa, >YP_004250956.1... *
1	58aa, >ADX88740.1... at 100.00%
>Cluster 207
0	56aa, >YP_004251133.1... *
>Cluster 208
0	56aa, >YP_004250991.1... *
1	56aa, >ADX88773.1... at 100.00%
>Cluster 209
0	55aa, >YP_004251097.1... *
1	55aa, >ADX88878.1... at 100.00%
>Cluster 210
0	54aa, >YP_004251144.1... *
1	54aa, >ADX88921.1... at 100.00%
>Cluster 211
0	54aa, >YP_004251049.1... *
1	54aa, >ADX88834.1... at 98.15%
>Cluster 212
0	53aa, >YP_004251138.1... *
1	53aa, >ADX88915.1... at 100.00%
>Cluster 213
0	52aa, >YP_004251140.1... *
1	52aa, >ADX88917.1... at 100.00%
>Cluster 214
0	52aa, >YP_004251093.1... *
1	52aa, >ADX88875.1... at 100.00%
>Cluster 215
0	52aa, >YP_004250955.1... *
1	34aa, >ADX88739.1... at 100.00%
>Cluster 216
0	52aa, >YP_004250950.1... *
1	52aa, >ADX88734.1... at 100.00%
>Cluster 217
0	48aa, >YP_004250960.1... *
1	48aa, >ADX88742.1... at 100.00%
>Cluster 218
0	45aa, >YP_004251159.1... *
>Cluster 219
0	44aa, >YP_004251123.1... *
>Cluster 220
0	44aa, >YP_004250966.1... *
1	44aa, >ADX88748.1... at 100.00%
>Cluster 221
0	43aa, >YP_004251096.1... *
1	43aa, >ADX88877.1... at 100.00%
>Cluster 222
0	42aa, >YP_004251090.1... *
1	42aa, >ADX88872.1... at 100.00%
>Cluster 223
0	40aa, >YP_004251134.1... *
>Cluster 224
0	40aa, >YP_004251059.1... *
>Cluster 225
0	35aa, >YP_004250942.1... *
>Cluster 226
0	33aa, >YP_004251071.1... *
1	33aa, >ADX88853.1... at 100.00%
>Cluster 227
0	29aa, >YP_004251095.1... *
>Cluster 228
0	29aa, >YP_004250967.1... *
>Cluster 229
0	19aa, >YP_004251106.1... *
