# Supplementary material for: Screening of Potential Vibrio cholerae Bacteriophages for Cholera Therapy: A Comparative Genomic Approach
Source: Front Microbiol. 2022 Mar 29;13:803933. doi: 10.3389/fmicb.2022.803933 (PMC9002330; doi:10.3389/fmicb.2022.803933)
Supplement: Supplementary file 1 [file Data_Sheet_1.ZIP › SupplementaryTablesAndFigures/TableS31.xlsx]

## Sheet: Sheet1
Table S31. Protein sequence level cluster among ICP1 and ICP1_2006_A by CD-HIT.
>Cluster 0
0	1076aa, >YP_004251146.1... *
1	1076aa, >ADX88697.1... at 100.00%
>Cluster 1
0	903aa, >YP_004250999.1... *
1	903aa, >ADX88555.1... at 99.78%
>Cluster 2
0	695aa, >YP_004251054.1... *
>Cluster 3
0	679aa, >YP_004250998.1... *
>Cluster 4
0	555aa, >YP_004251041.1... *
1	495aa, >ADX88600.1... at 99.39%
>Cluster 5
0	519aa, >YP_004251118.1... *
1	519aa, >ADX88670.1... at 100.00%
>Cluster 6
0	508aa, >YP_004251069.1... *
1	508aa, >ADX88625.1... at 100.00%
>Cluster 7
0	488aa, >YP_004251171.1... *
1	439aa, >ADX88726.1... at 99.09%
>Cluster 8
0	476aa, >YP_004251070.1... *
1	476aa, >ADX88626.1... at 100.00%
>Cluster 9
0	473aa, >YP_004251014.1... *
1	473aa, >ADX88570.1... at 100.00%
>Cluster 10
0	471aa, >YP_004251089.1... *
1	471aa, >ADX88645.1... at 99.79%
>Cluster 11
0	463aa, >YP_004251025.1... *
1	463aa, >ADX88584.1... at 100.00%
>Cluster 12
0	450aa, >YP_004251158.1... *
1	450aa, >ADX88710.1... at 99.56%
>Cluster 13
0	450aa, >YP_004251147.1... *
1	450aa, >ADX88698.1... at 99.78%
>Cluster 14
0	436aa, >YP_004251107.1... *
1	47aa, >ADX88659.1... at 100.00%
2	397aa, >ADX88658.1... at 96.22%
>Cluster 15
0	422aa, >YP_004251116.1... *
1	417aa, >ADX88668.1... at 100.00%
>Cluster 16
0	412aa, >YP_004251063.1... *
1	412aa, >ADX88619.1... at 99.76%
>Cluster 17
0	396aa, >YP_004251072.1... *
>Cluster 18
0	388aa, >YP_004251009.1... *
1	388aa, >ADX88565.1... at 100.00%
>Cluster 19
0	355aa, >YP_004251011.1... *
1	355aa, >ADX88567.1... at 99.72%
>Cluster 20
0	353aa, >YP_004251066.1... *
1	353aa, >ADX88622.1... at 99.72%
>Cluster 21
0	342aa, >YP_004251022.1... *
1	342aa, >ADX88580.1... at 100.00%
>Cluster 22
0	339aa, >YP_004251064.1... *
1	339aa, >ADX88620.1... at 99.41%
>Cluster 23
0	337aa, >YP_004251132.1... *
1	337aa, >ADX88683.1... at 100.00%
>Cluster 24
0	337aa, >YP_004251017.1... *
1	337aa, >ADX88573.1... at 99.70%
>Cluster 25
0	331aa, >YP_004250969.1... *
>Cluster 26
0	326aa, >YP_004251154.1... *
1	326aa, >ADX88706.1... at 100.00%
>Cluster 27
0	325aa, >YP_004251026.1... *
1	325aa, >ADX88585.1... at 99.69%
>Cluster 28
0	325aa, >YP_004251020.1... *
1	318aa, >ADX88576.1... at 99.69%
>Cluster 29
0	324aa, >YP_004250994.1... *
1	324aa, >ADX88550.1... at 99.69%
>Cluster 30
0	321aa, >YP_004251136.1... *
1	321aa, >ADX88687.1... at 99.38%
>Cluster 31
0	285aa, >YP_004251115.1... *
1	285aa, >ADX88667.1... at 100.00%
>Cluster 32
0	280aa, >YP_004251170.1... *
1	280aa, >ADX88724.1... at 99.29%
>Cluster 33
0	278aa, >YP_004251139.1... *
1	278aa, >ADX88690.1... at 100.00%
>Cluster 34
0	278aa, >YP_004251067.1... *
1	278aa, >ADX88623.1... at 98.92%
>Cluster 35
0	272aa, >YP_004251000.1... *
1	272aa, >ADX88556.1... at 100.00%
>Cluster 36
0	270aa, >YP_004251151.1... *
1	270aa, >ADX88703.1... at 100.00%
>Cluster 37
0	264aa, >YP_004251053.1... *
1	264aa, >ADX88612.1... at 100.00%
>Cluster 38
0	261aa, >YP_004251013.1... *
>Cluster 39
0	261aa, >YP_004250946.1... *
1	261aa, >ADX88504.1... at 100.00%
>Cluster 40
0	257aa, >YP_004251016.1... *
1	257aa, >ADX88572.1... at 100.00%
>Cluster 41
0	252aa, >YP_004251167.1... *
1	252aa, >ADX88720.1... at 99.21%
>Cluster 42
0	242aa, >YP_004251030.1... *
1	242aa, >ADX88589.1... at 100.00%
>Cluster 43
0	240aa, >YP_004251021.1... *
1	240aa, >ADX88578.1... at 100.00%
>Cluster 44
0	238aa, >YP_004251150.1... *
1	238aa, >ADX88702.1... at 100.00%
>Cluster 45
0	236aa, >YP_004251114.1... *
1	236aa, >ADX88666.1... at 100.00%
>Cluster 46
0	236aa, >YP_004251112.1... *
1	236aa, >ADX88664.1... at 100.00%
>Cluster 47
0	227aa, >YP_004250945.1... *
1	227aa, >ADX88503.1... at 100.00%
>Cluster 48
0	226aa, >YP_004251029.1... *
1	226aa, >ADX88588.1... at 100.00%
>Cluster 49
0	221aa, >YP_004251121.1... *
1	221aa, >ADX88673.1... at 100.00%
>Cluster 50
0	219aa, >YP_004251032.1... *
1	219aa, >ADX88591.1... at 100.00%
>Cluster 51
0	211aa, >YP_004250977.1... *
1	211aa, >ADX88533.1... at 100.00%
>Cluster 52
0	210aa, >YP_004251152.1... *
1	210aa, >ADX88704.1... at 100.00%
>Cluster 53
0	205aa, >YP_004251164.1... *
1	205aa, >ADX88716.1... at 99.02%
>Cluster 54
0	204aa, >YP_004251019.1... *
1	204aa, >ADX88575.1... at 99.51%
>Cluster 55
0	203aa, >YP_004251113.1... *
1	203aa, >ADX88665.1... at 100.00%
>Cluster 56
0	193aa, >YP_004251043.1... *
1	193aa, >ADX88602.1... at 100.00%
>Cluster 57
0	193aa, >YP_004250981.1... *
1	193aa, >ADX88537.1... at 100.00%
>Cluster 58
0	190aa, >YP_004250990.1... *
1	190aa, >ADX88546.1... at 100.00%
>Cluster 59
0	188aa, >YP_004251062.1... *
1	188aa, >ADX88618.1... at 100.00%
>Cluster 60
0	185aa, >YP_004251068.1... *
1	185aa, >ADX88624.1... at 100.00%
>Cluster 61
0	183aa, >YP_004251058.1... *
>Cluster 62
0	182aa, >YP_004251119.1... *
1	182aa, >ADX88671.1... at 100.00%
>Cluster 63
0	182aa, >YP_004251079.1... *
1	182aa, >ADX88635.1... at 100.00%
>Cluster 64
0	180aa, >YP_004251023.1... *
1	180aa, >ADX88582.1... at 100.00%
>Cluster 65
0	179aa, >YP_004251088.1... *
1	179aa, >ADX88644.1... at 100.00%
>Cluster 66
0	175aa, >YP_004251048.1... *
1	175aa, >ADX88607.1... at 99.43%
>Cluster 67
0	170aa, >YP_004251143.1... *
1	170aa, >ADX88694.1... at 100.00%
>Cluster 68
0	167aa, >YP_004251094.1... *
1	167aa, >ADX88650.1... at 99.40%
>Cluster 69
0	166aa, >YP_004251105.1... *
>Cluster 70
0	165aa, >YP_004251055.1... *
1	156aa, >ADX88614.1... at 91.67%
>Cluster 71
0	164aa, >YP_004251148.1... *
>Cluster 72
0	158aa, >YP_004251060.1... *
>Cluster 73
0	155aa, >YP_004251141.1... *
1	155aa, >ADX88692.1... at 100.00%
>Cluster 74
0	155aa, >YP_004250996.1... *
1	155aa, >ADX88552.1... at 100.00%
>Cluster 75
0	153aa, >YP_004251024.1... *
1	153aa, >ADX88583.1... at 100.00%
>Cluster 76
0	152aa, >YP_004251028.1... *
>Cluster 77
0	151aa, >YP_004251080.1... *
1	151aa, >ADX88636.1... at 100.00%
>Cluster 78
0	151aa, >YP_004251076.1... *
1	151aa, >ADX88632.1... at 100.00%
>Cluster 79
0	147aa, >YP_004251075.1... *
1	147aa, >ADX88631.1... at 100.00%
>Cluster 80
0	142aa, >YP_004251161.1... *
1	142aa, >ADX88713.1... at 100.00%
>Cluster 81
0	141aa, >YP_004251031.1... *
1	141aa, >ADX88590.1... at 100.00%
>Cluster 82
0	140aa, >YP_004251111.1... *
1	140aa, >ADX88663.1... at 99.29%
>Cluster 83
0	139aa, >YP_004251042.1... *
>Cluster 84
0	139aa, >YP_004251027.1... *
1	139aa, >ADX88586.1... at 100.00%
>Cluster 85
0	138aa, >YP_004250958.1... *
>Cluster 86
0	137aa, >YP_004251166.1... *
>Cluster 87
0	137aa, >YP_004251018.1... *
1	137aa, >ADX88574.1... at 99.27%
>Cluster 88
0	137aa, >YP_004251010.1... *
1	137aa, >ADX88566.1... at 99.27%
>Cluster 89
0	136aa, >YP_004251135.1... *
1	136aa, >ADX88686.1... at 100.00%
>Cluster 90
0	134aa, >YP_004251015.1... *
1	134aa, >ADX88571.1... at 100.00%
>Cluster 91
0	133aa, >YP_004251061.1... *
1	133aa, >ADX88617.1... at 93.98%
>Cluster 92
0	131aa, >YP_004251124.1... *
1	131aa, >ADX88675.1... at 100.00%
>Cluster 93
0	130aa, >YP_004251073.1... *
>Cluster 94
0	127aa, >YP_004251108.1... *
1	127aa, >ADX88660.1... at 100.00%
>Cluster 95
0	127aa, >YP_004251065.1... *
1	127aa, >ADX88621.1... at 99.21%
>Cluster 96
0	126aa, >YP_004251128.1... *
1	126aa, >ADX88679.1... at 100.00%
>Cluster 97
0	125aa, >YP_004250972.1... *
1	125aa, >ADX88528.1... at 99.20%
>Cluster 98
0	124aa, >YP_004251077.1... *
1	124aa, >ADX88633.1... at 100.00%
>Cluster 99
0	121aa, >YP_004250948.1... *
1	118aa, >ADX88506.1... at 100.00%
>Cluster 100
0	120aa, >YP_004251034.1... *
1	120aa, >ADX88593.1... at 100.00%
>Cluster 101
0	120aa, >YP_004251012.1... *
1	120aa, >ADX88568.1... at 100.00%
>Cluster 102
0	118aa, >YP_004251052.1... *
1	118aa, >ADX88611.1... at 100.00%
>Cluster 103
0	116aa, >YP_004250989.1... *
1	116aa, >ADX88545.1... at 100.00%
>Cluster 104
0	116aa, >YP_004250962.1... *
1	116aa, >ADX88518.1... at 100.00%
>Cluster 105
0	114aa, >YP_004251081.1... *
1	114aa, >ADX88637.1... at 100.00%
>Cluster 106
0	113aa, >YP_004251091.1... *
1	113aa, >ADX88647.1... at 99.12%
>Cluster 107
0	113aa, >YP_004250992.1... *
1	113aa, >ADX88548.1... at 100.00%
>Cluster 108
0	112aa, >YP_004251035.1... *
1	112aa, >ADX88594.1... at 100.00%
>Cluster 109
0	110aa, >YP_004251033.1... *
1	110aa, >ADX88592.1... at 100.00%
>Cluster 110
0	110aa, >YP_004251003.1... *
1	110aa, >ADX88559.1... at 100.00%
>Cluster 111
0	109aa, >YP_004250975.1... *
1	109aa, >ADX88531.1... at 100.00%
>Cluster 112
0	109aa, >YP_004250949.1... *
1	109aa, >ADX88507.1... at 100.00%
>Cluster 113
0	108aa, >YP_004251057.1... *
>Cluster 114
0	107aa, >YP_004250982.1... *
1	107aa, >ADX88538.1... at 100.00%
>Cluster 115
0	107aa, >YP_004250980.1... *
1	107aa, >ADX88536.1... at 100.00%
>Cluster 116
0	106aa, >YP_004251051.1... *
1	106aa, >ADX88610.1... at 100.00%
>Cluster 117
0	106aa, >YP_004251038.1... *
1	106aa, >ADX88597.1... at 99.06%
>Cluster 118
0	105aa, >YP_004251127.1... *
1	105aa, >ADX88678.1... at 99.05%
>Cluster 119
0	103aa, >YP_004251169.1... *
1	103aa, >ADX88722.1... at 100.00%
>Cluster 120
0	102aa, >YP_004251137.1... *
1	102aa, >ADX88688.1... at 100.00%
>Cluster 121
0	102aa, >YP_004250988.1... *
>Cluster 122
0	99aa, >YP_004251045.1... *
1	99aa, >ADX88604.1... at 100.00%
>Cluster 123
0	96aa, >YP_004250957.1... *
>Cluster 124
0	95aa, >YP_004251130.1... *
1	95aa, >ADX88681.1... at 100.00%
>Cluster 125
0	95aa, >YP_004251103.1... *
1	95aa, >ADX88657.1... at 93.68%
>Cluster 126
0	95aa, >YP_004251044.1... *
1	95aa, >ADX88603.1... at 98.95%
>Cluster 127
0	94aa, >YP_004250974.1... *
1	94aa, >ADX88530.1... at 100.00%
>Cluster 128
0	94aa, >YP_004250951.1... *
1	94aa, >ADX88509.1... at 100.00%
>Cluster 129
0	93aa, >YP_004251156.1... *
1	93aa, >ADX88708.1... at 100.00%
>Cluster 130
0	93aa, >YP_004251046.1... *
1	93aa, >ADX88605.1... at 100.00%
>Cluster 131
0	92aa, >YP_004251056.1... *
>Cluster 132
0	92aa, >YP_004251004.1... *
1	92aa, >ADX88560.1... at 100.00%
>Cluster 133
0	92aa, >YP_004250959.1... *
>Cluster 134
0	91aa, >YP_004251102.1... *
>Cluster 135
0	91aa, >YP_004251085.1... *
>Cluster 136
0	91aa, >YP_004251074.1... *
1	91aa, >ADX88630.1... at 100.00%
>Cluster 137
0	89aa, >YP_004250964.1... *
1	89aa, >ADX88520.1... at 100.00%
>Cluster 138
0	86aa, >YP_004251163.1... *
1	86aa, >ADX88715.1... at 100.00%
>Cluster 139
0	86aa, >YP_004250976.1... *
>Cluster 140
0	85aa, >YP_004251110.1... *
1	85aa, >ADX88662.1... at 100.00%
>Cluster 141
0	85aa, >YP_004251100.1... *
1	85aa, >ADX88655.1... at 100.00%
>Cluster 142
0	83aa, >YP_004251082.1... *
1	83aa, >ADX88638.1... at 100.00%
>Cluster 143
0	83aa, >YP_004251047.1... *
1	83aa, >ADX88606.1... at 100.00%
>Cluster 144
0	83aa, >YP_004251005.1... *
1	83aa, >ADX88561.1... at 100.00%
>Cluster 145
0	82aa, >YP_004251126.1... *
1	82aa, >ADX88677.1... at 100.00%
>Cluster 146
0	81aa, >YP_004251162.1... *
1	81aa, >ADX88714.1... at 100.00%
>Cluster 147
0	80aa, >YP_004250984.1... *
1	80aa, >ADX88540.1... at 100.00%
>Cluster 148
0	79aa, >YP_004250961.1... *
>Cluster 149
0	77aa, >YP_004251160.1... *
1	77aa, >ADX88712.1... at 100.00%
>Cluster 150
0	77aa, >YP_004251131.1... *
1	77aa, >ADX88682.1... at 100.00%
>Cluster 151
0	77aa, >YP_004251101.1... *
1	77aa, >ADX88656.1... at 100.00%
>Cluster 152
0	77aa, >YP_004251036.1... *
1	77aa, >ADX88595.1... at 100.00%
>Cluster 153
0	77aa, >YP_004250978.1... *
1	77aa, >ADX88534.1... at 100.00%
>Cluster 154
0	76aa, >YP_004251168.1... *
1	76aa, >ADX88721.1... at 100.00%
>Cluster 155
0	76aa, >YP_004251120.1... *
1	76aa, >ADX88672.1... at 100.00%
>Cluster 156
0	76aa, >YP_004251087.1... *
1	76aa, >ADX88643.1... at 100.00%
>Cluster 157
0	76aa, >YP_004250987.1... *
>Cluster 158
0	75aa, >YP_004251092.1... *
1	75aa, >ADX88648.1... at 100.00%
>Cluster 159
0	75aa, >YP_004251007.1... *
1	75aa, >ADX88563.1... at 100.00%
>Cluster 160
0	75aa, >YP_004250971.1... *
1	75aa, >ADX88527.1... at 100.00%
>Cluster 161
0	74aa, >YP_004250947.1... *
1	60aa, >ADX88505.1... at 98.33%
>Cluster 162
0	73aa, >YP_004251142.1... *
1	73aa, >ADX88693.1... at 100.00%
>Cluster 163
0	73aa, >YP_004250968.1... *
1	73aa, >ADX88524.1... at 100.00%
>Cluster 164
0	73aa, >YP_004250963.1... *
1	73aa, >ADX88519.1... at 100.00%
>Cluster 165
0	72aa, >YP_004251149.1... *
1	72aa, >ADX88701.1... at 100.00%
>Cluster 166
0	72aa, >YP_004251129.1... *
1	72aa, >ADX88680.1... at 100.00%
>Cluster 167
0	72aa, >YP_004251099.1... *
1	72aa, >ADX88654.1... at 98.61%
>Cluster 168
0	72aa, >YP_004251039.1... *
1	72aa, >ADX88598.1... at 100.00%
>Cluster 169
0	72aa, >YP_004250995.1... *
1	72aa, >ADX88551.1... at 100.00%
>Cluster 170
0	72aa, >YP_004250986.1... *
1	72aa, >ADX88542.1... at 100.00%
>Cluster 171
0	71aa, >YP_004251104.1... *
>Cluster 172
0	71aa, >YP_004251002.1... *
1	71aa, >ADX88558.1... at 100.00%
>Cluster 173
0	71aa, >YP_004250973.1... *
1	71aa, >ADX88529.1... at 100.00%
>Cluster 174
0	71aa, >YP_004250943.1... *
1	71aa, >ADX88501.1... at 100.00%
>Cluster 175
0	70aa, >YP_004251165.1... *
1	70aa, >ADX88717.1... at 100.00%
>Cluster 176
0	70aa, >YP_004250965.1... *
1	70aa, >ADX88521.1... at 100.00%
>Cluster 177
0	69aa, >YP_004251037.1... *
>Cluster 178
0	68aa, >YP_004251155.1... *
>Cluster 179
0	68aa, >YP_004250953.1... *
1	68aa, >ADX88511.1... at 100.00%
>Cluster 180
0	67aa, >YP_004251145.1... *
1	67aa, >ADX88696.1... at 100.00%
>Cluster 181
0	66aa, >YP_004250997.1... *
1	66aa, >ADX88553.1... at 100.00%
>Cluster 182
0	64aa, >YP_004251086.1... *
1	64aa, >ADX88642.1... at 98.44%
>Cluster 183
0	64aa, >YP_004251001.1... *
1	64aa, >ADX88557.1... at 100.00%
>Cluster 184
0	64aa, >YP_004250985.1... *
>Cluster 185
0	63aa, >YP_004251125.1... *
1	63aa, >ADX88676.1... at 100.00%
>Cluster 186
0	63aa, >YP_004250954.1... *
1	63aa, >ADX88512.1... at 100.00%
>Cluster 187
0	63aa, >YP_004250952.1... *
1	63aa, >ADX88510.1... at 100.00%
>Cluster 188
0	62aa, >YP_004251157.1... *
>Cluster 189
0	62aa, >YP_004251122.1... *
1	62aa, >ADX88674.1... at 100.00%
>Cluster 190
0	62aa, >YP_004251098.1... *
1	62aa, >ADX88653.1... at 98.39%
>Cluster 191
0	62aa, >YP_004251050.1... *
1	62aa, >ADX88609.1... at 100.00%
>Cluster 192
0	62aa, >YP_004251040.1... *
1	62aa, >ADX88599.1... at 100.00%
>Cluster 193
0	61aa, >YP_004251083.1... *
1	61aa, >ADX88639.1... at 100.00%
>Cluster 194
0	61aa, >YP_004250944.1... *
1	61aa, >ADX88502.1... at 100.00%
>Cluster 195
0	60aa, >YP_004251153.1... *
1	60aa, >ADX88705.1... at 100.00%
>Cluster 196
0	60aa, >YP_004251109.1... *
>Cluster 197
0	60aa, >YP_004251084.1... *
1	60aa, >ADX88640.1... at 100.00%
>Cluster 198
0	60aa, >YP_004251078.1... *
1	60aa, >ADX88634.1... at 98.33%
>Cluster 199
0	60aa, >YP_004251008.1... *
1	60aa, >ADX88564.1... at 98.33%
>Cluster 200
0	60aa, >YP_004251006.1... *
1	60aa, >ADX88562.1... at 100.00%
>Cluster 201
0	60aa, >YP_004250993.1... *
1	60aa, >ADX88549.1... at 100.00%
>Cluster 202
0	59aa, >YP_004250983.1... *
1	59aa, >ADX88539.1... at 100.00%
>Cluster 203
0	59aa, >YP_004250979.1... *
>Cluster 204
0	59aa, >YP_004250970.1... *
>Cluster 205
0	58aa, >YP_004251117.1... *
1	58aa, >ADX88669.1... at 100.00%
>Cluster 206
0	58aa, >YP_004250956.1... *
1	58aa, >ADX88514.1... at 100.00%
>Cluster 207
0	56aa, >YP_004251133.1... *
>Cluster 208
0	56aa, >YP_004250991.1... *
1	56aa, >ADX88547.1... at 100.00%
>Cluster 209
0	55aa, >YP_004251097.1... *
1	55aa, >ADX88652.1... at 100.00%
>Cluster 210
0	54aa, >YP_004251144.1... *
1	54aa, >ADX88695.1... at 100.00%
>Cluster 211
0	54aa, >YP_004251049.1... *
1	54aa, >ADX88608.1... at 98.15%
>Cluster 212
0	53aa, >YP_004251138.1... *
1	53aa, >ADX88689.1... at 100.00%
>Cluster 213
0	52aa, >YP_004251140.1... *
1	52aa, >ADX88691.1... at 100.00%
>Cluster 214
0	52aa, >YP_004251093.1... *
1	52aa, >ADX88649.1... at 100.00%
>Cluster 215
0	52aa, >YP_004250955.1... *
1	34aa, >ADX88513.1... at 100.00%
>Cluster 216
0	52aa, >YP_004250950.1... *
1	52aa, >ADX88508.1... at 100.00%
>Cluster 217
0	48aa, >YP_004250960.1... *
1	48aa, >ADX88516.1... at 100.00%
>Cluster 218
0	45aa, >YP_004251159.1... *
>Cluster 219
0	44aa, >YP_004251123.1... *
>Cluster 220
0	44aa, >YP_004250966.1... *
1	44aa, >ADX88522.1... at 100.00%
>Cluster 221
0	43aa, >YP_004251096.1... *
1	43aa, >ADX88651.1... at 100.00%
>Cluster 222
0	42aa, >YP_004251090.1... *
1	42aa, >ADX88646.1... at 100.00%
>Cluster 223
0	40aa, >YP_004251134.1... *
>Cluster 224
0	40aa, >YP_004251059.1... *
>Cluster 225
0	35aa, >YP_004250942.1... *
>Cluster 226
0	33aa, >YP_004251071.1... *
1	33aa, >ADX88627.1... at 100.00%
>Cluster 227
0	29aa, >YP_004251095.1... *
>Cluster 228
0	29aa, >YP_004250967.1... *
>Cluster 229
0	19aa, >YP_004251106.1... *
