# Supplementary material for: Screening of Potential Vibrio cholerae Bacteriophages for Cholera Therapy: A Comparative Genomic Approach
Source: Front Microbiol. 2022 Mar 29;13:803933. doi: 10.3389/fmicb.2022.803933 (PMC9002330; doi:10.3389/fmicb.2022.803933)
Supplement: Supplementary file 1 [file Data_Sheet_1.ZIP › SupplementaryTablesAndFigures/TableS32.xlsx]

## Sheet: Sheet1
Table S32. Protein sequence level cluster among ICP2 and ICP2_2011_A by CD-HIT.
>Cluster 0
0	1416aa, >YP_004251177.1... *
1	1416aa, >AII27050.1... at 100.00%
>Cluster 1
0	765aa, >YP_004251196.1... *
>Cluster 2
0	734aa, >YP_004251180.1... *
1	734aa, >AII27053.1... at 100.00%
>Cluster 3
0	710aa, >YP_004251221.1... *
1	277aa, >AII27096.1... at 100.00%
2	399aa, >AII27094.1... at 100.00%
>Cluster 4
0	660aa, >YP_004251176.1... *
1	660aa, >AII27049.1... at 100.00%
>Cluster 5
0	581aa, >YP_004251190.1... *
1	581aa, >AII27063.1... at 100.00%
>Cluster 6
0	580aa, >YP_004251212.1... *
1	580aa, >AII27085.1... at 99.66%
>Cluster 7
0	542aa, >YP_004251185.1... *
1	542aa, >AII27058.1... at 99.82%
>Cluster 8
0	539aa, >YP_004251195.1... *
>Cluster 9
0	508aa, >YP_004251191.1... *
1	508aa, >AII27064.1... at 99.41%
>Cluster 10
0	419aa, >YP_004251220.1... *
1	418aa, >AII27093.1... at 99.52%
>Cluster 11
0	371aa, >YP_004251213.1... *
1	371aa, >AII27086.1... at 100.00%
>Cluster 12
0	349aa, >YP_004251194.1... *
1	349aa, >AII27067.1... at 92.84%
>Cluster 13
0	323aa, >YP_004251187.1... *
1	323aa, >AII27060.1... at 100.00%
>Cluster 14
0	283aa, >YP_004251230.1... *
1	283aa, >AII27102.1... at 99.65%
>Cluster 15
0	271aa, >YP_004251217.1... *
1	270aa, >AII27090.1... at 99.63%
>Cluster 16
0	264aa, >YP_004251182.1... *
1	264aa, >AII27055.1... at 100.00%
>Cluster 17
0	261aa, >YP_004251209.1... *
1	244aa, >AII27082.1... at 97.95%
>Cluster 18
0	249aa, >YP_004251188.1... *
1	249aa, >AII27061.1... at 99.20%
>Cluster 19
0	229aa, >YP_004251234.1... *
1	229aa, >AII27106.1... at 100.00%
>Cluster 20
0	198aa, >YP_004251237.1... *
1	198aa, >AII27109.1... at 100.00%
>Cluster 21
0	197aa, >YP_004251207.1... *
1	197aa, >AII27080.1... at 99.49%
>Cluster 22
0	177aa, >YP_004251218.1... *
1	177aa, >AII27091.1... at 100.00%
>Cluster 23
0	169aa, >YP_004251186.1... *
1	169aa, >AII27059.1... at 100.00%
>Cluster 24
0	167aa, >YP_004251192.1... *
1	167aa, >AII27065.1... at 99.40%
>Cluster 25
0	165aa, >YP_004251206.1... *
1	165aa, >AII27079.1... at 98.18%
>Cluster 26
0	164aa, >YP_004251225.1... *
1	164aa, >AII27098.1... at 99.39%
>Cluster 27
0	163aa, >YP_004251198.1... *
1	163aa, >AII27071.1... at 100.00%
>Cluster 28
0	150aa, >YP_004251179.1... *
1	150aa, >AII27052.1... at 99.33%
>Cluster 29
0	149aa, >YP_004251222.1... *
1	134aa, >AII27095.1... at 100.00%
>Cluster 30
0	148aa, >YP_004251178.1... *
1	148aa, >AII27051.1... at 99.32%
>Cluster 31
0	146aa, >YP_004251228.1... *
1	146aa, >AII27101.1... at 100.00%
>Cluster 32
0	145aa, >YP_004251233.1... *
1	145aa, >AII27105.1... at 100.00%
>Cluster 33
0	139aa, >YP_004251219.1... *
1	139aa, >AII27092.1... at 100.00%
>Cluster 34
0	137aa, >YP_004251184.1... *
1	137aa, >AII27057.1... at 98.54%
>Cluster 35
0	126aa, >YP_004251173.1... *
1	109aa, >AII27046.1... at 99.08%
>Cluster 36
0	122aa, >YP_004251208.1... *
1	122aa, >AII27081.1... at 100.00%
>Cluster 37
0	112aa, >YP_004251236.1... *
1	112aa, >AII27108.1... at 100.00%
>Cluster 38
0	110aa, >YP_004251205.1... *
1	110aa, >AII27078.1... at 100.00%
>Cluster 39
0	105aa, >YP_004251172.1... *
>Cluster 40
0	103aa, >YP_004251242.1... *
1	103aa, >AII27113.1... at 98.06%
>Cluster 41
0	100aa, >YP_004251214.1... *
1	100aa, >AII27087.1... at 100.00%
>Cluster 42
0	99aa, >YP_004251174.1... *
1	99aa, >AII27047.1... at 100.00%
>Cluster 43
0	98aa, >YP_004251175.1... *
1	98aa, >AII27048.1... at 100.00%
>Cluster 44
0	96aa, >YP_004251224.1... *
>Cluster 45
0	96aa, >YP_004251216.1... *
1	96aa, >AII27089.1... at 100.00%
>Cluster 46
0	95aa, >YP_004251183.1... *
1	95aa, >AII27056.1... at 100.00%
>Cluster 47
0	94aa, >YP_004251211.1... *
1	70aa, >AII27084.1... at 94.29%
>Cluster 48
0	92aa, >YP_004251193.1... *
1	92aa, >AII27066.1... at 96.74%
>Cluster 49
0	88aa, >YP_004251229.1... *
>Cluster 50
0	87aa, >YP_004251215.1... *
>Cluster 51
0	83aa, >YP_004251202.1... *
1	83aa, >AII27075.1... at 100.00%
>Cluster 52
0	80aa, >YP_004251235.1... *
1	80aa, >AII27107.1... at 98.75%
>Cluster 53
0	80aa, >YP_004251231.1... *
1	80aa, >AII27103.1... at 100.00%
>Cluster 54
0	80aa, >YP_004251226.1... *
1	80aa, >AII27099.1... at 100.00%
>Cluster 55
0	80aa, >YP_004251197.1... *
1	80aa, >AII27070.1... at 100.00%
>Cluster 56
0	79aa, >YP_004251189.1... *
1	79aa, >AII27062.1... at 98.73%
>Cluster 57
0	76aa, >YP_004251200.1... *
1	76aa, >AII27073.1... at 100.00%
>Cluster 58
0	72aa, >YP_004251241.1... *
1	72aa, >AII27112.1... at 100.00%
>Cluster 59
0	72aa, >YP_004251227.1... *
1	72aa, >AII27100.1... at 100.00%
>Cluster 60
0	70aa, >YP_004251238.1... *
1	70aa, >AII27110.1... at 100.00%
>Cluster 61
0	67aa, >YP_004251201.1... *
1	67aa, >AII27074.1... at 100.00%
>Cluster 62
0	66aa, >YP_004251181.1... *
1	66aa, >AII27054.1... at 100.00%
>Cluster 63
0	65aa, >YP_004251243.1... *
>Cluster 64
0	64aa, >YP_004251204.1... *
1	64aa, >AII27077.1... at 100.00%
>Cluster 65
0	62aa, >YP_004251239.1... *
>Cluster 66
0	62aa, >YP_004251203.1... *
1	49aa, >AII27076.1... at 100.00%
>Cluster 67
0	58aa, >YP_004251210.1... *
1	58aa, >AII27083.1... at 100.00%
>Cluster 68
0	43aa, >YP_004251232.1... *
1	43aa, >AII27104.1... at 100.00%
>Cluster 69
0	43aa, >YP_004251199.1... *
1	43aa, >AII27072.1... at 100.00%
>Cluster 70
0	33aa, >YP_004251223.1... *
>Cluster 71
0	25aa, >YP_004251240.1... *
