# Supplementary material for: Screening of Potential Vibrio cholerae Bacteriophages for Cholera Therapy: A Comparative Genomic Approach
Source: Front Microbiol. 2022 Mar 29;13:803933. doi: 10.3389/fmicb.2022.803933 (PMC9002330; doi:10.3389/fmicb.2022.803933)
Supplement: Supplementary file 1 [file Data_Sheet_1.ZIP › SupplementaryTablesAndFigures/TableS35.xlsx]

## Sheet: Sheet1
Table S35. Protein sequence level cluster among Phi_1 and VCO139 by CD-HIT.
>Cluster 0
0	3240aa, >YP_009198592.1... *
>Cluster 1
0	734aa, >YP_009198595.1... *
>Cluster 2
0	721aa, >YP_009198585.1... *
1	640aa, >YP_009874350.1... at 99.84%
2	80aa, >YP_009874348.1... at 93.75%
>Cluster 3
0	705aa, >YP_009198601.1... *
1	705aa, >YP_009874364.1... at 98.44%
>Cluster 4
0	555aa, >YP_009198604.1... *
>Cluster 5
0	532aa, >YP_009198606.1... *
>Cluster 6
0	522aa, >YP_009198578.1... *
>Cluster 7
0	437aa, >YP_009198598.1... *
1	437aa, >YP_009874361.1... at 99.31%
>Cluster 8
0	422aa, >YP_009198593.1... *
1	422aa, >YP_009874356.1... at 92.65%
>Cluster 9
0	408aa, >YP_009198572.1... *
>Cluster 10
0	386aa, >YP_009198576.1... *
>Cluster 11
0	364aa, >YP_009198599.1... *
1	363aa, >YP_009874362.1... at 97.80%
>Cluster 12
0	361aa, >YP_009198603.1... *
>Cluster 13
0	337aa, >YP_009198584.1... *
1	337aa, >YP_009874347.1... at 97.03%
>Cluster 14
0	313aa, >YP_009198534.1... *
1	313aa, >YP_009874312.1... at 99.36%
>Cluster 15
0	294aa, >YP_009198571.1... *
1	243aa, >YP_009874337.1... at 94.24%
>Cluster 16
0	285aa, >YP_009198581.1... *
>Cluster 17
0	283aa, >YP_009198554.1... *
1	283aa, >YP_009874322.1... at 98.94%
>Cluster 18
0	265aa, >YP_009198589.1... *
1	265aa, >YP_009874354.1... at 96.98%
>Cluster 19
0	261aa, >YP_009198538.1... *
>Cluster 20
0	245aa, >YP_009198587.1... *
1	245aa, >YP_009874352.1... at 99.18%
>Cluster 21
0	240aa, >YP_009198588.1... *
1	240aa, >YP_009874353.1... at 99.58%
>Cluster 22
0	228aa, >YP_009198605.1... *
1	228aa, >YP_009874368.1... at 96.49%
>Cluster 23
0	225aa, >YP_009198607.1... *
1	225aa, >YP_009874370.1... at 99.56%
>Cluster 24
0	212aa, >YP_009198567.1... *
>Cluster 25
0	202aa, >YP_009198582.1... *
1	202aa, >YP_009874345.1... at 93.07%
>Cluster 26
0	199aa, >YP_009198570.1... *
>Cluster 27
0	194aa, >YP_009198597.1... *
1	194aa, >YP_009874360.1... at 100.00%
>Cluster 28
0	185aa, >YP_009198537.1... *
>Cluster 29
0	184aa, >YP_009198579.1... *
>Cluster 30
0	177aa, >YP_009198580.1... *
1	177aa, >YP_009874343.1... at 97.18%
>Cluster 31
0	174aa, >YP_009198546.1... *
1	174aa, >YP_009874317.1... at 98.85%
>Cluster 32
0	165aa, >YP_009198628.1... *
>Cluster 33
0	158aa, >YP_009198596.1... *
1	158aa, >YP_009874359.1... at 90.51%
>Cluster 34
0	158aa, >YP_009198562.1... *
1	132aa, >YP_009874327.1... at 96.97%
>Cluster 35
0	151aa, >YP_009198568.1... *
>Cluster 36
0	151aa, >YP_009198564.1... *
1	151aa, >YP_009874329.1... at 99.34%
>Cluster 37
0	149aa, >YP_009198583.1... *
1	149aa, >YP_009874346.1... at 97.99%
>Cluster 38
0	149aa, >YP_009198577.1... *
1	149aa, >YP_009874341.1... at 97.32%
>Cluster 39
0	149aa, >YP_009198536.1... *
>Cluster 40
0	139aa, >YP_009198551.1... *
1	139aa, >YP_009874320.1... at 93.53%
>Cluster 41
0	135aa, >YP_009198594.1... *
>Cluster 42
0	130aa, >YP_009198521.1... *
>Cluster 43
0	108aa, >YP_009198559.1... *
>Cluster 44
0	104aa, >YP_009198550.1... *
1	42aa, >YP_009874319.1... at 92.86%
>Cluster 45
0	103aa, >YP_009198600.1... *
1	103aa, >YP_009874363.1... at 92.23%
>Cluster 46
0	103aa, >YP_009198561.1... *
1	103aa, >YP_009874326.1... at 93.20%
>Cluster 47
0	100aa, >YP_009198552.1... *
>Cluster 48
0	98aa, >YP_009198547.1... *
1	98aa, >YP_009874318.1... at 97.96%
>Cluster 49
0	97aa, >YP_009198565.1... *
1	97aa, >YP_009874330.1... at 98.97%
>Cluster 50
0	95aa, >YP_009198602.1... *
1	95aa, >YP_009874365.1... at 93.68%
>Cluster 51
0	91aa, >YP_009198586.1... *
>Cluster 52
0	90aa, >YP_009198545.1... *
1	90aa, >YP_009874316.1... at 91.11%
>Cluster 53
0	88aa, >YP_009198530.1... *
1	88aa, >YP_009874311.1... at 95.45%
>Cluster 54
0	85aa, >YP_009198527.1... *
1	85aa, >YP_009874307.1... at 100.00%
>Cluster 55
0	83aa, >YP_009198523.1... *
>Cluster 56
0	81aa, >YP_009198544.1... *
>Cluster 57
0	80aa, >YP_009198524.1... *
1	78aa, >YP_009874306.1... at 91.03%
>Cluster 58
0	79aa, >YP_009198532.1... *
>Cluster 59
0	79aa, >YP_009198531.1... *
>Cluster 60
0	77aa, >YP_009198529.1... *
1	77aa, >YP_009874310.1... at 98.70%
>Cluster 61
0	74aa, >YP_009198623.1... *
>Cluster 62
0	73aa, >YP_009198627.1... *
>Cluster 63
0	73aa, >YP_009198525.1... *
>Cluster 64
0	71aa, >YP_009198558.1... *
1	71aa, >YP_009874324.1... at 97.18%
>Cluster 65
0	71aa, >YP_009198535.1... *
>Cluster 66
0	70aa, >YP_009198625.1... *
>Cluster 67
0	70aa, >YP_009198520.1... *
>Cluster 68
0	69aa, >YP_009198540.1... *
>Cluster 69
0	68aa, >YP_009198533.1... *
>Cluster 70
0	68aa, >YP_009198519.1... *
>Cluster 71
0	67aa, >YP_009198591.1... *
>Cluster 72
0	67aa, >YP_009198542.1... *
>Cluster 73
0	66aa, >YP_009198569.1... *
>Cluster 74
0	66aa, >YP_009198557.1... *
>Cluster 75
0	65aa, >YP_009198590.1... *
>Cluster 76
0	65aa, >YP_009198548.1... *
>Cluster 77
0	64aa, >YP_009198624.1... *
>Cluster 78
0	64aa, >YP_009198573.1... *
>Cluster 79
0	64aa, >YP_009198553.1... *
>Cluster 80
0	63aa, >YP_009198615.1... *
>Cluster 81
0	63aa, >YP_009198574.1... *
>Cluster 82
0	62aa, >YP_009198608.1... *
>Cluster 83
0	62aa, >YP_009198541.1... *
>Cluster 84
0	61aa, >YP_009198626.1... *
>Cluster 85
0	61aa, >YP_009198528.1... *
>Cluster 86
0	60aa, >YP_009198566.1... *
1	60aa, >YP_009874331.1... at 96.67%
>Cluster 87
0	60aa, >YP_009198539.1... *
>Cluster 88
0	59aa, >YP_009198575.1... *
>Cluster 89
0	58aa, >YP_009198618.1... *
>Cluster 90
0	58aa, >YP_009198555.1... *
>Cluster 91
0	54aa, >YP_009198522.1... *
>Cluster 92
0	53aa, >YP_009198560.1... *
>Cluster 93
0	53aa, >YP_009198549.1... *
>Cluster 94
0	52aa, >YP_009198617.1... *
>Cluster 95
0	47aa, >YP_009198611.1... *
>Cluster 96
0	46aa, >YP_009198622.1... *
>Cluster 97
0	46aa, >YP_009198621.1... *
>Cluster 98
0	46aa, >YP_009198563.1... *
1	46aa, >YP_009874328.1... at 100.00%
>Cluster 99
0	45aa, >YP_009198610.1... *
>Cluster 100
0	45aa, >YP_009198526.1... *
>Cluster 101
0	44aa, >YP_009198612.1... *
>Cluster 102
0	43aa, >YP_009198620.1... *
>Cluster 103
0	43aa, >YP_009198619.1... *
>Cluster 104
0	43aa, >YP_009198609.1... *
>Cluster 105
0	42aa, >YP_009198543.1... *
>Cluster 106
0	41aa, >YP_009198616.1... *
1	41aa, >YP_009874377.1... at 90.24%
>Cluster 107
0	40aa, >YP_009198556.1... *
>Cluster 108
0	38aa, >YP_009198614.1... *
>Cluster 109
0	37aa, >YP_009198613.1... *
1	37aa, >YP_009874373.1... at 100.00%
