# Supplementary material for: Screening of Potential Vibrio cholerae Bacteriophages for Cholera Therapy: A Comparative Genomic Approach
Source: Front Microbiol. 2022 Mar 29;13:803933. doi: 10.3389/fmicb.2022.803933 (PMC9002330; doi:10.3389/fmicb.2022.803933)
Supplement: Supplementary file 1 [file Data_Sheet_1.ZIP › SupplementaryTablesAndFigures/TableS4.xlsx]

## Sheet: TableS4_1
Table S4. Average nucleotide identity (ANI) among the first 15 Phages of Cluster 2
#ANIm results
	VC_Phage_ICP1_NC_015157_CG.fasta	VC_Phage_JSF2_KY883637.1_CG.fasta	VC_Phage_JSF1_KY883636.1_CG.fasta	VC_Phage_ICP1_2006_C_HQ641349.1_CG.fasta	VC_Phage_ICP1_2006_D_HQ641348.1_CG.fasta	VC_Phage_ICP1_2001_A_HQ641353.1_CG.fasta	VC_Phage_JSF4_KY065147.1_CG.fasta	VC_Phage_ICP1_2006_B_HQ641350.1_CG.fasta	VC_Phage_ICP1_2006_A_HQ641351.1_CG.fasta	VC_Phage_ICP1_2012_A_MH310936.1_CG.fasta	VC_Phage_JSF5_KY883634.1_CG.fasta	VC_Phage_ICP1_2005_A_HQ641352.1_CG.fasta	VC_Phage_ICP1_2011_A_MH310933.1_CG.fasta	VC_Phage_JSF13_KY883638.1_CG.fasta	VC_Phage_JSF6_KY883635.1_CG.fasta
VC_Phage_ICP1_NC_015157_CG.fasta	*	99.98	99.98	99.83	99.83	99.75	99.77	99.75	99.75	99.37	99.6	99.73	99.59	99.33	99.7
VC_Phage_JSF2_KY883637.1_CG.fasta	99.98	*	100	99.81	99.83	99.76	99.77	99.74	99.74	99.36	99.6	99.72	99.58	99.32	99.7
VC_Phage_JSF1_KY883636.1_CG.fasta	99.98	100	*	99.81	99.82	99.76	99.77	99.75	99.74	99.36	99.6	99.72	99.58	99.32	99.7
VC_Phage_ICP1_2006_C_HQ641349.1_CG.fasta	99.83	99.81	99.81	*	99.93	99.65	99.64	99.75	99.75	99.33	99.66	99.74	99.59	99.31	99.63
VC_Phage_ICP1_2006_D_HQ641348.1_CG.fasta	99.83	99.83	99.82	99.93	*	99.64	99.64	99.72	99.75	99.32	99.65	99.73	99.57	99.3	99.64
VC_Phage_ICP1_2001_A_HQ641353.1_CG.fasta	99.75	99.76	99.76	99.65	99.64	*	99.92	99.68	99.68	99.43	99.74	99.65	99.48	99.27	99.51
VC_Phage_JSF4_KY065147.1_CG.fasta	99.77	99.77	99.77	99.64	99.64	99.92	*	99.7	99.7	99.49	99.78	99.68	99.52	99.26	99.54
VC_Phage_ICP1_2006_B_HQ641350.1_CG.fasta	99.75	99.74	99.75	99.75	99.72	99.68	99.7	*	99.98	99.38	99.63	99.91	99.6	99.34	99.58
VC_Phage_ICP1_2006_A_HQ641351.1_CG.fasta	99.75	99.74	99.74	99.75	99.75	99.68	99.7	99.98	*	99.38	99.63	99.91	99.6	99.34	99.57
VC_Phage_ICP1_2012_A_MH310936.1_CG.fasta	99.37	99.36	99.36	99.33	99.32	99.43	99.49	99.38	99.38	*	99.44	99.37	99.36	99.45	99.26
VC_Phage_JSF5_KY883634.1_CG.fasta	99.6	99.6	99.6	99.66	99.65	99.74	99.78	99.63	99.63	99.44	*	99.51	99.05	98.87	99.48
VC_Phage_ICP1_2005_A_HQ641352.1_CG.fasta	99.73	99.72	99.72	99.74	99.73	99.65	99.68	99.91	99.91	99.37	99.51	*	99.23	98.95	99.42
VC_Phage_ICP1_2011_A_MH310933.1_CG.fasta	99.59	99.58	99.58	99.59	99.57	99.48	99.52	99.6	99.6	99.36	99.05	99.24	*	99.61	98.92
VC_Phage_JSF13_KY883638.1_CG.fasta	99.33	99.32	99.32	99.31	99.3	99.27	99.26	99.34	99.34	99.45	98.87	98.95	99.61	*	98.72
VC_Phage_JSF6_KY883635.1_CG.fasta	99.7	99.7	99.7	99.63	99.64	99.51	99.54	99.58	99.57	99.26	99.48	99.42	98.92	98.72	*

## Sheet: TableS4_2
Table S4. Average nucleotide identity (ANI) among the last 7 Phages of Cluster 2
#ANIm results
	VC_Phage_ICP1_2006_E_MH310934.1_CG.fasta	VC_Phage_ICP1_2011_B_MH310935.1_CG.fasta	VC_Phage_JSF14_KY883639.1_CG.fasta	VC_Phage_VMJ710_MN402506.2_CG.fasta	VC_Phage_ICP1_2004_A_HQ641354.1_CG.fasta	VC_Phage_JSF17_KY883640.1_CG.fasta	VC_Phage_ICP1_2017_F_Matbaria_MN419153.1_CG.fasta
VC_Phage_ICP1_2006_E_MH310934.1_CG.fasta	*	98.93	98.97	99.27	98.97	98.81	98.73
VC_Phage_ICP1_2011_B_MH310935.1_CG.fasta	98.93	*	99.93	99.4	99.4	99.62	99.68
VC_Phage_JSF14_KY883639.1_CG.fasta	98.98	99.93	*	99.4	99.35	99.62	99.65
VC_Phage_VMJ710_MN402506.2_CG.fasta	99.27	99.4	99.4	*	99.63	99.53	99.4
VC_Phage_ICP1_2004_A_HQ641354.1_CG.fasta	98.97	99.4	99.34	99.63	*	99.49	99.54
VC_Phage_JSF17_KY883640.1_CG.fasta	98.84	99.64	99.62	99.53	99.42	*	99.75
VC_Phage_ICP1_2017_F_Matbaria_MN419153.1_CG.fasta	98.73	99.68	99.61	99.4	99.54	99.74	*
