# Supplementary material for: Screening of Potential Vibrio cholerae Bacteriophages for Cholera Therapy: A Comparative Genomic Approach
Source: Front Microbiol. 2022 Mar 29;13:803933. doi: 10.3389/fmicb.2022.803933 (PMC9002330; doi:10.3389/fmicb.2022.803933)
Supplement: Supplementary file 1 [file Data_Sheet_1.ZIP › SupplementaryTablesAndFigures/TableS5.xlsx]

## Sheet: Sheet1
Table S5. Average nucleotide identity (ANI) among the Phages of Cluster 3
#ANIm results
	VC_Phage_J2_NC_027393_CG.fasta	VC_Phage_H1_KM612261.1_CG.fasta	VC_Phage_H3_KM612263.1_CG.fasta	VC_Phage_H2_SGB_2014_KM612262.1_CG.fasta	VC_Phage_CJY_KM612260.1_CG.fasta	VC_Phage_J3_KM612265.1_CG.fasta	VC_Phage_VP2_NC_005879_CG.fasta	VC_Phage_Rostov6_MH105773.1_CG.fasta	VC_Phage_VP5_NC_005891_CG.fasta	VC_Phage_JSF15_KY883642.1_CG.fasta	VC_Phage_JSF33_KY883647.1_CG.fasta	VC_Phage_PhiVC8_NC_027118_CG.fasta	VC_Phage_JSF9_KY883656.1_CG.fasta	VC_Phage_QH_NC_027397_CG.fasta
VC_Phage_J2_NC_027393_CG.fasta	*	99.55	99.48	99.11	98.89	99.57	97.4	95.8	96.53	95.87	95.4	86.97	95.19	96.25
VC_Phage_H1_KM612261.1_CG.fasta	99.55	*	99.85	99.22	99.06	99.92	97.46	95.87	96.44	95.8	95.46	86.98	95.34	96.34
VC_Phage_H3_KM612263.1_CG.fasta	99.48	99.85	*	99.14	98.96	99.8	97.52	95.86	96.49	95.76	95.42	87	95.28	96.33
VC_Phage_H2_SGB_2014_KM612262.1_CG.fasta	99.11	99.22	99.14	*	99.78	99.24	97.57	95.83	96.57	95.81	95.5	87.05	95.53	96.72
VC_Phage_CJY_KM612260.1_CG.fasta	98.89	99.06	98.96	99.78	*	99.02	97.65	95.89	96.65	95.85	95.57	87.1	95.6	96.81
VC_Phage_J3_KM612265.1_CG.fasta	99.57	99.92	99.8	99.24	99.02	*	97.45	95.86	96.42	95.75	95.42	86.96	95.31	96.35
VC_Phage_VP2_NC_005879_CG.fasta	97.4	97.46	97.52	97.57	97.65	97.45	*	96.29	97.9	96.08	95.74	87.11	95.46	96.98
VC_Phage_Rostov6_MH105773.1_CG.fasta	95.8	95.87	95.86	95.83	95.89	95.86	96.29	*	96.07	95.61	95.6	87.35	95.57	95.75
VC_Phage_VP5_NC_005891_CG.fasta	96.53	96.44	96.49	96.57	96.65	96.42	97.9	96.07	*	95.67	96.22	86.83	95.52	97.64
VC_Phage_JSF15_KY883642.1_CG.fasta	95.87	95.8	95.76	95.81	95.85	95.75	96.08	95.61	95.67	*	96.83	87.81	96.92	96.14
VC_Phage_JSF33_KY883647.1_CG.fasta	95.4	95.46	95.42	95.5	95.57	95.42	95.74	95.6	96.22	96.83	*	87.58	96.25	96.38
VC_Phage_PhiVC8_NC_027118_CG.fasta	86.97	86.98	87	87.05	87.1	86.96	87.11	87.35	86.83	87.81	87.58	*	87.44	86.93
VC_Phage_JSF9_KY883656.1_CG.fasta	95.19	95.34	95.28	95.53	95.6	95.31	95.46	95.57	95.52	96.92	96.25	87.44	*	95.84
VC_Phage_QH_NC_027397_CG.fasta	96.25	96.34	96.33	96.72	96.81	96.35	96.98	95.75	97.64	96.14	96.38	86.93	95.84	*
