# Supplementary material for: Screening of Potential Vibrio cholerae Bacteriophages for Cholera Therapy: A Comparative Genomic Approach
Source: Front Microbiol. 2022 Mar 29;13:803933. doi: 10.3389/fmicb.2022.803933 (PMC9002330; doi:10.3389/fmicb.2022.803933)
Supplement: Supplementary file 1 [file Data_Sheet_1.ZIP › SupplementaryTablesAndFigures/TableS6.xlsx]

## Sheet: Sheet1
Table S6. Average nucleotide identity (ANI) among the Phages of Cluster 5
#ANIm results
	VC_Phage_JA_1_NC_021540_CG.fasta	VC_Phage_VCO139_NC_049350_CG.fasta	VC_Phage_JSF3_NC_049380_CG.fasta	VC_Phage_phi1_NC_028799_CG.fasta
VC_Phage_JA_1_NC_021540_CG.fasta	*	99.5	99.38	95.55
VC_Phage_VCO139_NC_049350_CG.fasta	99.5	*	99.28	95.46
VC_Phage_JSF3_NC_049380_CG.fasta	99.38	99.27	*	95.48
VC_Phage_phi1_NC_028799_CG.fasta	95.55	95.46	95.48	*
