# Supplementary material for: Screening of Potential Vibrio cholerae Bacteriophages for Cholera Therapy: A Comparative Genomic Approach
Source: Front Microbiol. 2022 Mar 29;13:803933. doi: 10.3389/fmicb.2022.803933 (PMC9002330; doi:10.3389/fmicb.2022.803933)
Supplement: Supplementary file 1 [file Data_Sheet_1.ZIP › SupplementaryTablesAndFigures/TableS7.xlsx]

## Sheet: Sheet1
Table S7. Average nucleotide identity (ANI) among the Phages of Cluster 6
#ANIm results
	VC_Phage_VPUSM8_NC_022747_CG.fasta	VC_Phage_Kappa_NC_010275_CG.fasta	VC_Phage_K139_NC_003313_CG.fasta	VC_Phage_VcP032_KX058879.1_CG.fasta
VC_Phage_VPUSM8_NC_022747_CG.fasta	*	99.95	99.95	99.67
VC_Phage_Kappa_NC_010275_CG.fasta	99.95	*	99.98	99.63
VC_Phage_K139_NC_003313_CG.fasta	99.95	99.98	*	99.63
VC_Phage_VcP032_KX058879.1_CG.fasta	99.67	99.63	99.63	*
