# Supplementary material for: Screening of Potential Vibrio cholerae Bacteriophages for Cholera Therapy: A Comparative Genomic Approach
Source: Front Microbiol. 2022 Mar 29;13:803933. doi: 10.3389/fmicb.2022.803933 (PMC9002330; doi:10.3389/fmicb.2022.803933)
Supplement: Supplementary file 1 [file Data_Sheet_1.ZIP › SupplementaryTablesAndFigures/TableS8.xlsx]

## Sheet: Sheet1
Table S8. Average nucleotide identity (ANI) among the Phages of Cluster 7
#ANIm results
	VC_Phage_JSF10_NC_042074_CG.fasta	VC_Phage_JSF12_NC_047882_CG.fasta	VC_Phage_phi3_NC_028895_CG.fasta
VC_Phage_JSF10_NC_042074_CG.fasta	*	99.99	96.51
VC_Phage_JSF12_NC_047882_CG.fasta	99.99	*	96.49
VC_Phage_phi3_NC_028895_CG.fasta	96.51	96.52	*
