# Supplementary material for: Screening of Potential Vibrio cholerae Bacteriophages for Cholera Therapy: A Comparative Genomic Approach
Source: Front Microbiol. 2022 Mar 29;13:803933. doi: 10.3389/fmicb.2022.803933 (PMC9002330; doi:10.3389/fmicb.2022.803933)
Supplement: Supplementary file 1 [file Data_Sheet_1.ZIP › SupplementaryTablesAndFigures/TableS9.xlsx]

## Sheet: Sheet1
Table S9. Average nucleotide identity (ANI) among the Phages of Cluster 8
#ANIm results
	VC_Phage_CP_T1_NC_019457_CG.fasta	VC_Phage_24_KJ572844.2_CG.fasta	VC_Phage_vB_VchM_138_NC_019518_CG.fasta
VC_Phage_CP_T1_NC_019457_CG.fasta	*	99.76	95.66
VC_Phage_24_KJ572844.2_CG.fasta	99.76	*	95.71
VC_Phage_vB_VchM_138_NC_019518_CG.fasta	95.66	95.71	*
